# Supplementary material for: STAT: a fast, scalable, MinHash-based k-mer tool to assess Sequence Read Archive next-generation sequence submissions
Source: Genome Biol. 2021 Sep 20;22:270. doi: 10.1186/s13059-021-02490-0 (PMC8450716; doi:10.1186/s13059-021-02490-0)
Supplement: Supplementary file 1 — Additional file 1. Microsoft Excel: The first sheet (S1) contains results from accessions using SARS-CoV-2 detection tool as described in Methods; the second sheet (S2) contains those accessions from S1 subject to verification using STAT as described in Methods. S1 SARS-CoV-2 Contamination. S2 SARS-CoV-2 Verification. [file 13059_2021_2490_MOESM1_ESM.xlsx]

## Sheet:  S1 - SARS-CoV-2 Contamination 
Accession	Date Submitted	Organism Submitted	Positive Spots	Positive Hits
SRR11068461	2020-02-11	Salmonella enterica subsp. enterica serovar Takoradi	4	15
SRR11080875	2020-02-13	Salmonella enterica subsp. enterica serovar Oslo	2	6
SRR11091255	2020-02-14	Campylobacter jejuni	1	1
SRR11091256	2020-02-14	Campylobacter jejuni	1	1
SRR11096683	2020-02-17	Shigella sonnei	1	3
SRR11096696	2020-02-17	Shigella flexneri	1	4
SRR11142361	2020-02-21	Shigella flexneri	1	2
SRR11142737	2020-02-21	Salmonella enterica subsp. enterica serovar Typhimurium	1	4
SRR11142786	2020-02-21	Salmonella enterica subsp. enterica serovar Typhimurium	1	4
SRR11206456	2020-02-28	Shigella boydii	1	5
SRR11206529	2020-02-28	Shigella sonnei	2	5
SRR11206530	2020-02-28	Shigella dysenteriae	1	5
SRR11361735	2020-03-20	Escherichia coli	1	6
SRR11361834	2020-03-20	Escherichia coli	1	3
SRR11362282	2020-03-20	Salmonella enterica subsp. enterica serovar Typhi	1	7
SRR11363455	2020-03-21	Listeria monocytogenes	1	6
SRR11363460	2020-03-21	Listeria monocytogenes	1	4
SRR11363462	2020-03-21	Listeria monocytogenes	1	5
SRR11363641	2020-03-21	Salmonella enterica subsp. enterica serovar Virchow	1	6
SRR11394674	2020-03-23	Escherichia coli	221	654
SRR11394721	2020-03-23	Escherichia coli	175	608
SRR11410105	2020-03-24	Salmonella enterica subsp. enterica serovar Enteritidis	270	914
SRR11410110	2020-03-24	Salmonella enterica subsp. enterica serovar Typhimurium	1	11
SRR11410115	2020-03-24	Salmonella enterica subsp. enterica	1	2
SRR11410116	2020-03-24	Salmonella enterica subsp. enterica	200	672
SRR11410163	2020-03-24	Salmonella enterica subsp. enterica serovar Enteritidis	1	2
SRR11410166	2020-03-24	Salmonella enterica subsp. enterica serovar Enteritidis	442	1480
SRR11410170	2020-03-24	Salmonella enterica subsp. enterica serovar Enteritidis	100	278
SRR11410173	2020-03-24	Salmonella enterica subsp. enterica serovar Poona	257	880
SRR11410319	2020-03-24	Salmonella enterica subsp. enterica serovar Rissen	265	929
SRR11410320	2020-03-24	Salmonella enterica subsp. enterica serovar Enteritidis	241	791
SRR11410322	2020-03-24	Salmonella enterica subsp. enterica serovar Enteritidis	207	724
SRR11410327	2020-03-24	Salmonella enterica subsp. enterica serovar Muenchen	147	425
SRR11410330	2020-03-24	Salmonella enterica subsp. enterica serovar Typhi	1	3
SRR11410336	2020-03-24	Salmonella enterica subsp. enterica serovar Bareilly	82	237
SRR11410338	2020-03-24	Salmonella enterica subsp. enterica serovar Reading	521	2087
SRR11410340	2020-03-24	Salmonella enterica subsp. enterica serovar Typhimurium	1	7
SRR11410351	2020-03-24	Salmonella enterica subsp. enterica serovar Enteritidis	1	7
SRR11410352	2020-03-24	Salmonella enterica subsp. enterica serovar Enteritidis	1	5
SRR11410460	2020-03-24	Salmonella enterica subsp. enterica serovar Enteritidis	270	897
SRR11410462	2020-03-24	Salmonella enterica subsp. enterica serovar Typhimurium	210	668
SRR11410491	2020-03-24	Salmonella enterica subsp. enterica serovar Typhimurium	178	579
SRR11410493	2020-03-24	Salmonella enterica subsp. enterica serovar Saintpaul	1	1
SRR11425055	2020-03-25	Escherichia coli	1	4
SRR11425056	2020-03-25	Escherichia coli	77	237
SRR11425074	2020-03-25	Salmonella enterica subsp. enterica serovar Enteritidis	171	587
SRR11425084	2020-03-25	Salmonella enterica subsp. enterica serovar Typhimurium	1	8
SRR11425085	2020-03-25	Salmonella enterica subsp. enterica serovar Hvittingfoss	289	867
SRR11425103	2020-03-25	Salmonella enterica subsp. enterica serovar Agona	270	899
SRR11425246	2020-03-25	Salmonella enterica subsp. diarizonae	120	447
SRR11430179	2020-03-26	Listeria monocytogenes	1	7
SRR11442266	2020-03-28	Shigella flexneri	1	2
SRR11442267	2020-03-28	Escherichia coli	1	3
SRR11442273	2020-03-28	Shigella sonnei	1	5
SRR11442281	2020-03-28	Escherichia coli	1	6
SRR11442286	2020-03-28	Shigella flexneri	3	18
SRR11442289	2020-03-28	Escherichia coli	1	5
SRR11442291	2020-03-28	Shigella flexneri	2	9
SRR11442292	2020-03-28	Shigella flexneri	1	3
SRR11442293	2020-03-28	Escherichia coli	2	10
SRR11442294	2020-03-28	Shigella flexneri	1	3
SRR11442297	2020-03-28	Shigella sonnei	1	2
SRR11444974	2020-03-29	Campylobacter coli	162	577
SRR11451480	2020-03-30	Salmonella enterica subsp. enterica serovar Javiana	1	1
SRR11451482	2020-03-30	Salmonella enterica subsp. enterica serovar Enteritidis	970	4114
SRR11451483	2020-03-30	Salmonella enterica subsp. enterica serovar Virchow	38	164
SRR11451487	2020-03-30	Salmonella enterica subsp. enterica serovar Szentes	254	1115
SRR11451511	2020-03-30	Salmonella enterica subsp. enterica serovar Typhimurium	14	52
SRR11451512	2020-03-30	Salmonella enterica subsp. enterica serovar Typhimurium	2494	11075
SRR11451513	2020-03-30	Salmonella enterica subsp. enterica serovar Enteritidis	84	367
SRR11451516	2020-03-30	Salmonella enterica subsp. enterica serovar Havana	87	367
SRR11451521	2020-03-30	Salmonella enterica subsp. enterica serovar Enteritidis	65	256
SRR11451523	2020-03-30	Salmonella enterica subsp. enterica serovar Typhimurium	2	5
SRR11451524	2020-03-30	Salmonella enterica subsp. enterica serovar Enteritidis	1	3
SRR11451525	2020-03-30	Salmonella enterica subsp. enterica serovar Senftenberg	1	10
SRR11451529	2020-03-30	Salmonella enterica subsp. enterica serovar Typhimurium	7	35
SRR11451532	2020-03-30	Salmonella enterica subsp. enterica serovar Typhimurium	39	166
SRR11451533	2020-03-30	Salmonella enterica subsp. enterica serovar Typhi	66	275
SRR11451543	2020-03-30	Salmonella enterica subsp. enterica serovar Potsdam	231	1032
SRR11456904	2020-04-01	Shigella sonnei	13	39
SRR11456910	2020-04-01	Escherichia coli	16	83
SRR11456972	2020-04-01	Listeria innocua	545	2298
SRR11456973	2020-04-01	Listeria monocytogenes	238	1059
SRR11456974	2020-04-01	Listeria monocytogenes	35	149
SRR11467424	2020-04-02	Shigella sonnei	116	550
SRR11488031	2020-04-06	Shigella flexneri	106	361
SRR11488033	2020-04-06	Shigella dysenteriae	141	469
SRR11488034	2020-04-06	Shigella flexneri	147	459
SRR11488037	2020-04-06	Shigella sonnei	915	3652
SRR11488041	2020-04-06	Shigella sonnei	325	1145
SRR11488043	2020-04-06	Shigella flexneri	200	690
SRR11488044	2020-04-06	Shigella flexneri	158	567
SRR11488047	2020-04-06	Shigella flexneri	246	1006
SRR11488051	2020-04-06	Shigella flexneri	167	575
SRR11514600	2020-04-10	Escherichia coli	386	1652
SRR11514724	2020-04-10	Salmonella enterica subsp. enterica	206	952
SRR11514728	2020-04-10	Salmonella enterica subsp. enterica serovar Enteritidis	5	25
SRR11514732	2020-04-10	Shigella flexneri	855	3875
SRR11514736	2020-04-10	Salmonella enterica subsp. enterica serovar Kentucky	51	229
SRR11514771	2020-04-10	Salmonella enterica subsp. enterica serovar Stanley	33	150
SRR11514885	2020-04-10	Listeria monocytogenes	5	18
SRR11515225	2020-04-10	Salmonella enterica subsp. enterica serovar Montevideo	226	973
SRR11515248	2020-04-10	Shigella boydii	1	8
SRR11515468	2020-04-10	Salmonella enterica subsp. enterica serovar Montevideo	1	6
SRR11515478	2020-04-10	Salmonella enterica subsp. salamae	99	450
SRR11515480	2020-04-10	Salmonella enterica subsp. enterica serovar Typhimurium	309	1352
SRR11516030	2020-04-10	Salmonella enterica subsp. enterica serovar Reading	65	276
SRR11516122	2020-04-10	Shigella flexneri	34	153
SRR11516647	2020-04-10	Salmonella enterica subsp. enterica serovar Kedougou	10	33
SRR11516650	2020-04-10	Salmonella enterica subsp. enterica serovar Enteritidis	7	32
SRR11516669	2020-04-10	Shigella flexneri	30	138
SRR11516671	2020-04-10	Salmonella enterica subsp. enterica serovar Typhi	4	25
SRR11550287	2020-04-15	Escherichia coli	3	8
SRR11550293	2020-04-15	Escherichia coli	2	10
SRR11550299	2020-04-15	Shigella sonnei	7	24
SRR11550302	2020-04-15	Escherichia coli	2	7
SRR11550303	2020-04-15	Shigella dysenteriae	23	62
SRR11550327	2020-04-15	Escherichia coli	1
SRR11550435	2020-04-15	Salmonella enterica subsp. enterica serovar Corvallis	1	3
SRR11550447	2020-04-15	Salmonella enterica subsp. enterica serovar Enteritidis	1	3
SRR11550471	2020-04-15	Salmonella enterica subsp. enterica serovar Dublin	3	9
SRR11567262	2020-04-18	Listeria monocytogenes	1	1
SRR11569167	2020-04-19	Salmonella enterica subsp. enterica serovar Typhi	1	1
SRR11569168	2020-04-19	Salmonella enterica subsp. enterica serovar Paratyphi A	1	5
SRR11583523	2020-04-21	Shigella flexneri	3	12
SRR11583623	2020-04-21	Shigella flexneri	2	17
SRR11583624	2020-04-21	Shigella sonnei	4	17
SRR11583701	2020-04-21	Escherichia fergusonii	1	2
SRR11583703	2020-04-21	Listeria monocytogenes	1	5
SRR11583934	2020-04-21	Salmonella enterica subsp. enterica serovar Hadar	1	5
SRR11583939	2020-04-21	Salmonella enterica subsp. enterica serovar Agbeni	1	5
SRR11583943	2020-04-21	Salmonella enterica subsp. enterica serovar Paratyphi A	1	9
SRR11583944	2020-04-21	Salmonella enterica subsp. enterica serovar Typhimurium	1	6
SRR11583945	2020-04-21	Salmonella enterica subsp. enterica serovar Typhimurium	1	7
SRR11583946	2020-04-21	Salmonella enterica subsp. enterica serovar Stanley	1	3
SRR11583948	2020-04-21	Salmonella enterica subsp. enterica serovar Typhimurium	1	8
SRR11583959	2020-04-21	Salmonella enterica subsp. enterica serovar Paratyphi A	1	5
SRR11600276	2020-04-23	Listeria monocytogenes	56	183
SRR11600277	2020-04-23	Listeria monocytogenes	1	2
SRR11600409	2020-04-23	Salmonella enterica subsp. enterica serovar Heidelberg	59	197
SRR11600410	2020-04-23	Salmonella enterica subsp. enterica serovar Grumpensis	27	121
SRR11600411	2020-04-23	Salmonella enterica subsp. enterica serovar Saintpaul	68	175
SRR11600412	2020-04-23	Salmonella enterica subsp. enterica serovar Choleraesuis	77	254
SRR11600413	2020-04-23	Salmonella enterica subsp. enterica serovar Infantis	151	603
SRR11600414	2020-04-23	Salmonella enterica subsp. enterica serovar Enteritidis	87	282
SRR11600415	2020-04-23	Salmonella enterica subsp. enterica serovar Muenchen	2	4
SRR11600416	2020-04-23	Salmonella enterica subsp. enterica	120	354
SRR11600417	2020-04-23	Salmonella enterica subsp. enterica serovar Bredeney	3	8
SRR11600418	2020-04-23	Salmonella enterica subsp. enterica	119	334
SRR11600420	2020-04-23	Salmonella enterica subsp. enterica serovar Typhimurium	3	5
SRR11600422	2020-04-23	Salmonella enterica subsp. enterica serovar Typhimurium	42	137
SRR11607147	2020-04-24	Salmonella enterica subsp. enterica serovar Livingstone	1	10
SRR11607148	2020-04-24	Salmonella enterica subsp. enterica serovar Virchow	1	6
SRR11607149	2020-04-24	Salmonella enterica subsp. enterica serovar Typhimurium	1	4
SRR11607152	2020-04-24	Salmonella enterica subsp. enterica serovar Enteritidis	1	5
SRR11607154	2020-04-24	Salmonella enterica subsp. enterica serovar Typhimurium	2	10
SRR11607191	2020-04-24	Salmonella enterica subsp. enterica serovar Typhimurium	2	6
SRR11607193	2020-04-24	Salmonella enterica subsp. enterica serovar Enteritidis	3	9
SRR11607194	2020-04-24	Salmonella enterica subsp. enterica serovar Infantis	3	19
SRR11607196	2020-04-24	Salmonella enterica subsp. enterica serovar Enteritidis	3	12
SRR11608753	2020-04-25	Escherichia coli	3	11
SRR11608757	2020-04-25	Escherichia coli	2	4
SRR11608758	2020-04-25	Shigella flexneri	65	209
SRR11608759	2020-04-25	Escherichia coli	1	7
SRR11608760	2020-04-25	Escherichia coli	2	16
SRR11608763	2020-04-25	Escherichia coli	3	12
SRR11608764	2020-04-25	Escherichia coli	2	5
SRR11635659	2020-04-28	Salmonella enterica subsp. enterica serovar Bovismorbificans	1	1
SRR11646423	2020-04-29	Escherichia coli	1	3
SRR11646424	2020-04-29	Shigella boydii	1	1
SRR11646425	2020-04-29	Escherichia coli	1	2
SRR11646427	2020-04-29	Shigella flexneri	1	4
SRR11646429	2020-04-29	Escherichia coli	2	11
SRR11646431	2020-04-29	Shigella flexneri	1	3
SRR11646547	2020-04-29	Salmonella enterica subsp. enterica serovar Infantis	1	8
SRR11657088	2020-04-30	Shigella sonnei	4	19
SRR11657089	2020-04-30	Shigella flexneri	2	6
SRR11657090	2020-04-30	Shigella flexneri	1	4
SRR11657207	2020-04-30	Salmonella enterica subsp. enterica	2	9
SRR11657210	2020-04-30	Salmonella enterica subsp. enterica serovar Litchfield	1	2
SRR11657211	2020-04-30	Salmonella enterica subsp. enterica serovar Typhimurium	1	6
SRR11657214	2020-04-30	Salmonella enterica subsp. enterica serovar Leeuwarden	3	14
SRR11657216	2020-04-30	Salmonella enterica subsp. enterica serovar Paratyphi A	1	2
SRR11657218	2020-04-30	Salmonella enterica subsp. enterica serovar Newport	1	6
SRR11657221	2020-04-30	Salmonella enterica subsp. enterica serovar Typhi	1	8
SRR11676251	2020-05-04	Salmonella enterica subsp. enterica serovar Enteritidis	2	15
SRR11676252	2020-05-04	Salmonella enterica subsp. enterica serovar Hvittingfoss	3	6
SRR11676253	2020-05-04	Salmonella enterica subsp. enterica	1	5
SRR11688496	2020-05-05	Escherichia coli	1	1
SRR11688497	2020-05-05	Shigella dysenteriae	1	8
SRR11688516	2020-05-05	Listeria monocytogenes	1	6
SRR11729197	2020-05-07	Escherichia coli	1	7
SRR11729205	2020-05-07	Escherichia coli	1	5
SRR11729206	2020-05-07	Escherichia coli	1	6
SRR11729207	2020-05-07	Escherichia coli	1	5
SRR11729216	2020-05-07	Escherichia coli	2	5
SRR11729218	2020-05-07	Escherichia coli	1	2
SRR11729707	2020-05-07	Salmonella enterica subsp. diarizonae	1	9
SRR11729711	2020-05-07	Salmonella enterica subsp. enterica serovar Typhimurium	1	4
SRR11741246	2020-05-08	Shigella flexneri	1	3
SRR11741490	2020-05-08	Escherichia coli	1	2
SRR11741595	2020-05-08	Salmonella enterica subsp. enterica serovar Enteritidis	1	2
SRR11741596	2020-05-08	Salmonella enterica subsp. enterica serovar Enteritidis	2	11
SRR11741603	2020-05-08	Salmonella enterica subsp. enterica serovar Weltevreden	1	5
SRR11741604	2020-05-08	Salmonella enterica subsp. enterica serovar Enteritidis	1	9
SRR11772691	2020-05-11	Shigella flexneri	133	466
SRR11772881	2020-05-11	Salmonella enterica subsp. enterica serovar Typhimurium	2	7
SRR11785603	2020-05-13	Escherichia coli	1	2
SRR11785604	2020-05-13	Escherichia coli	1	1
SRR11785608	2020-05-13	Escherichia coli	1	5
SRR11785615	2020-05-13	Escherichia coli	1	2
SRR11785616	2020-05-13	Escherichia coli	2	4
SRR11785620	2020-05-13	Escherichia coli	1	1
SRR11791537	2020-05-14	Salmonella enterica subsp. salamae	2	9
SRR11791538	2020-05-14	Escherichia coli	233	488
SRR11791539	2020-05-14	Salmonella enterica subsp. enterica serovar Typhimurium	1	1
SRR11791540	2020-05-14	Salmonella enterica subsp. enterica serovar Typhimurium	1	4
SRR11791542	2020-05-14	Escherichia coli	4	19
SRR11791548	2020-05-14	Salmonella enterica subsp. enterica serovar Bovismorbificans	1	7
SRR11791549	2020-05-14	Escherichia coli	197	478
SRR11791550	2020-05-14	Salmonella enterica subsp. enterica serovar Typhimurium	2	2
SRR11791552	2020-05-14	Escherichia coli	34	96
SRR11791555	2020-05-14	Salmonella enterica subsp. enterica serovar Typhimurium	2	4
SRR11791556	2020-05-14	Salmonella enterica subsp. enterica serovar Enteritidis	256	596
SRR11791561	2020-05-14	Salmonella enterica subsp. enterica serovar Typhimurium	1	1
SRR11791565	2020-05-14	Salmonella enterica subsp. enterica serovar Typhimurium	1	2
SRR11791566	2020-05-14	Salmonella enterica subsp. enterica serovar Enteritidis	1	6
SRR11791569	2020-05-14	Salmonella enterica subsp. enterica serovar Enteritidis	2	2
SRR11791571	2020-05-14	Salmonella enterica subsp. enterica serovar Typhimurium	3	6
SRR11791572	2020-05-14	Salmonella enterica subsp. enterica serovar Typhimurium	294	607
SRR11791573	2020-05-14	Salmonella enterica subsp. enterica serovar Virchow	1	4
SRR11791576	2020-05-14	Salmonella enterica subsp. enterica serovar Enteritidis	5	20
SRR11791577	2020-05-14	Salmonella enterica subsp. enterica serovar Typhimurium	1	2
SRR11791581	2020-05-14	Salmonella enterica subsp. enterica serovar Typhimurium	1	1
SRR11791583	2020-05-14	Salmonella enterica subsp. enterica serovar Typhimurium	242	508
SRR11791587	2020-05-14	Escherichia coli	2	5
SRR11791588	2020-05-14	Salmonella enterica subsp. enterica serovar Typhimurium	216	491
SRR11791589	2020-05-14	Escherichia coli	13	49
SRR11791590	2020-05-14	Salmonella enterica subsp. enterica serovar Typhimurium	4	19
SRR11791591	2020-05-14	Salmonella enterica subsp. enterica serovar Typhimurium	157	332
SRR11791595	2020-05-14	Salmonella enterica subsp. houtenae	5	27
SRR11791596	2020-05-14	Salmonella enterica subsp. enterica serovar Enteritidis	2	5
SRR11791597	2020-05-14	Salmonella enterica subsp. enterica serovar Enteritidis	268	631
SRR11791598	2020-05-14	Salmonella enterica subsp. enterica serovar Enteritidis	3	10
SRR11791599	2020-05-14	Salmonella enterica subsp. enterica serovar Typhimurium	174	455
SRR11791600	2020-05-14	Salmonella enterica subsp. enterica	186	494
SRR11791601	2020-05-14	Salmonella enterica subsp. enterica serovar Enteritidis	1	4
SRR11791602	2020-05-14	Salmonella enterica subsp. enterica serovar Adjame	9	30
SRR11791603	2020-05-14	Salmonella enterica subsp. enterica serovar Typhimurium	1	3
SRR11791604	2020-05-14	Salmonella enterica subsp. enterica serovar Typhimurium	2	14
SRR11791605	2020-05-14	Salmonella enterica subsp. enterica serovar Stanleyville	2	9
SRR11791606	2020-05-14	Salmonella enterica subsp. enterica serovar Typhimurium	10	45
SRR11791608	2020-05-14	Salmonella enterica subsp. enterica serovar Typhimurium	220	538
SRR11791609	2020-05-14	Salmonella enterica subsp. enterica serovar Typhimurium	237	537
SRR11798262	2020-05-15	Escherichia coli	1
SRR11798271	2020-05-15	Escherichia coli	1	7
SRR11798277	2020-05-15	Listeria monocytogenes	123	309
SRR11798600	2020-05-15	Salmonella enterica subsp. enterica serovar Typhimurium	3	8
SRR11798763	2020-05-15	Salmonella enterica subsp. enterica serovar Typhimurium	305	666
SRR11802348	2020-05-16	Escherichia coli	8	16
SRR11802349	2020-05-16	Escherichia coli	51	151
SRR11802350	2020-05-16	Escherichia coli	5	13
SRR11802351	2020-05-16	Escherichia coli	41	145
SRR11802352	2020-05-16	Escherichia coli	51	177
SRR11802353	2020-05-16	Escherichia coli	165	694
SRR11802354	2020-05-16	Escherichia coli	28	92
SRR11802355	2020-05-16	Escherichia coli	12	53
SRR11802356	2020-05-16	Escherichia coli	190	788
SRR11802357	2020-05-16	Escherichia coli	142	534
SRR11802359	2020-05-16	Escherichia coli	2	8
SRR11802360	2020-05-16	Escherichia coli	17	70
SRR11802361	2020-05-16	Escherichia coli	134	552
SRR11802363	2020-05-16	Escherichia coli	30	121
SRR11804635	2020-05-17	Escherichia coli	22	90
SRR11808738	2020-05-18	Salmonella enterica subsp. enterica serovar Litchfield	41	129
SRR11808739	2020-05-18	Salmonella enterica subsp. enterica serovar Typhi	35	110
SRR11808740	2020-05-18	Salmonella enterica subsp. enterica serovar Bareilly	25	122
SRR11808741	2020-05-18	Salmonella enterica subsp. diarizonae	17	78
SRR11808742	2020-05-18	Salmonella enterica subsp. enterica serovar Newport	178	756
SRR11808743	2020-05-18	Salmonella enterica subsp. enterica serovar Enteritidis	184	774
SRR11808745	2020-05-18	Salmonella enterica subsp. enterica serovar Enteritidis	28	68
SRR11808746	2020-05-18	Salmonella enterica subsp. enterica serovar Typhimurium	137	547
SRR11808747	2020-05-18	Salmonella enterica subsp. enterica serovar Enteritidis	4	13
SRR11808748	2020-05-18	Salmonella enterica subsp. enterica serovar Enteritidis	14	36
SRR11808749	2020-05-18	Salmonella enterica subsp. enterica serovar Typhimurium	5	8
SRR11808750	2020-05-18	Salmonella enterica subsp. enterica	57	176
SRR11808752	2020-05-18	Salmonella enterica subsp. enterica serovar Enteritidis	26	70
SRR11808753	2020-05-18	Salmonella enterica subsp. enterica serovar Enteritidis	29	103
SRR11808792	2020-05-18	Salmonella enterica subsp. enterica serovar Derby	87	225
SRR11812391	2020-05-19	Escherichia coli	141	522
SRR11812392	2020-05-19	Escherichia coli	112	471
SRR11812393	2020-05-19	Escherichia coli	93	359
SRR11812394	2020-05-19	Shigella sonnei	158	629
SRR11812395	2020-05-19	Escherichia coli	3	5
SRR11812396	2020-05-19	Escherichia coli	18	78
SRR11812397	2020-05-19	Shigella flexneri	39	154
SRR11812398	2020-05-19	Escherichia coli	195	781
SRR11812687	2020-05-19	Escherichia coli	9	41
SRR11812688	2020-05-19	Escherichia coli	68	249
SRR11812689	2020-05-19	Escherichia coli	33	113
SRR11827020	2020-05-21	Escherichia coli	1	10
SRR11827021	2020-05-21	Escherichia coli	2	10
SRR11827023	2020-05-21	Escherichia coli	1	8
SRR11827027	2020-05-21	Escherichia coli	1	6
SRR11827033	2020-05-21	Escherichia coli	1	8
SRR11827046	2020-05-21	Escherichia coli	1	11
SRR11827190	2020-05-21	Salmonella enterica subsp. enterica serovar Weltevreden	1	2
SRR11827197	2020-05-21	Salmonella enterica subsp. enterica serovar Newport	1	9
SRR11827202	2020-05-21	Salmonella enterica subsp. enterica serovar Haifa	1	5
SRR11827214	2020-05-21	Salmonella enterica subsp. enterica serovar Virchow	1	5
SRR11827226	2020-05-21	Salmonella enterica subsp. enterica serovar Typhimurium	2	5
SRR11827242	2020-05-21	Salmonella enterica subsp. enterica serovar Typhimurium	1	5
SRR11832236	2020-05-22	Escherichia coli	3	7
SRR11832239	2020-05-22	Escherichia coli	2	7
SRR11832242	2020-05-22	Shigella flexneri	1	6
SRR11832245	2020-05-22	Shigella flexneri	1	6
SRR11832373	2020-05-22	Listeria monocytogenes	1	9
SRR11832542	2020-05-22	Salmonella enterica subsp. enterica serovar Enteritidis	1	2
SRR11832546	2020-05-22	Salmonella enterica subsp. enterica serovar Enteritidis	1	5
SRR11836027	2020-05-23	Escherichia coli	1	1
SRR11836036	2020-05-23	Escherichia coli	3	12
SRR11836333	2020-05-23	Salmonella enterica subsp. enterica serovar Enteritidis	1	7
SRR11836335	2020-05-23	Salmonella enterica subsp. enterica serovar Typhimurium	1	2
SRR11881298	2020-05-30	Escherichia coli	1	6
SRR11903219	2020-06-01	Salmonella enterica subsp. enterica serovar Minnesota	2	12
SRR11927465	2020-06-04	Escherichia coli	2	13
SRR11927466	2020-06-04	Escherichia coli	2	8
SRR11927467	2020-06-04	Escherichia coli	1	6
SRR11927469	2020-06-04	Escherichia coli	1	6
SRR11927470	2020-06-04	Escherichia coli	4	17
SRR11927471	2020-06-04	Escherichia coli	5	16
SRR11927472	2020-06-04	Escherichia coli	2	8
SRR11927474	2020-06-04	Escherichia coli	1	1
SRR11927476	2020-06-04	Escherichia coli	6	34
SRR11927478	2020-06-04	Escherichia coli	2	13
SRR11927479	2020-06-04	Escherichia coli	1	7
SRR11927765	2020-06-04	Salmonella enterica subsp. enterica serovar Bareilly	3	11
SRR11927766	2020-06-04	Salmonella enterica subsp. enterica	5	20
SRR11927768	2020-06-04	Salmonella enterica subsp. enterica serovar Concord	2	17
SRR11927773	2020-06-04	Salmonella enterica subsp. enterica serovar Typhimurium	1	1
SRR11927774	2020-06-04	Salmonella enterica subsp. enterica serovar Kedougou	4	15
SRR11927779	2020-06-04	Salmonella enterica subsp. enterica serovar Concord	1	6
SRR11927781	2020-06-04	Salmonella enterica subsp. enterica serovar Enteritidis	3	15
SRR11927782	2020-06-04	Salmonella enterica subsp. enterica serovar Abony	1	5
SRR11927783	2020-06-04	Salmonella enterica subsp. enterica serovar Kottbus	7	37
SRR11927784	2020-06-04	Salmonella enterica subsp. enterica serovar Enteritidis	1	4
SRR11936649	2020-06-05	Escherichia coli	1	4
SRR11936651	2020-06-05	Shigella flexneri	2	9
SRR11936988	2020-06-05	Escherichia coli	4	18
SRR11936989	2020-06-05	Escherichia coli	3	24
SRR11936990	2020-06-05	Shigella flexneri	3	12
SRR11937148	2020-06-05	Escherichia coli	1	1
SRR11937150	2020-06-05	Shigella flexneri	1	5
SRR11955233	2020-06-08	Salmonella enterica subsp. enterica	4	20
SRR12008104	2020-06-13	Escherichia coli	1	8
SRR12010387	2020-06-14	Shigella flexneri	1	6
SRR12010391	2020-06-14	Escherichia coli	1	4
SRR12010393	2020-06-14	Escherichia coli	1	2
SRR12026089	2020-06-16	Salmonella enterica subsp. enterica serovar Senftenberg	1	2
SRR12026090	2020-06-16	Salmonella enterica subsp. enterica serovar Oranienburg	1	10
SRR12026096	2020-06-16	Salmonella enterica subsp. enterica serovar Typhimurium	1	1
SRR12026098	2020-06-16	Salmonella enterica subsp. enterica serovar Indiana	1	6
SRR12026099	2020-06-16	Salmonella enterica subsp. enterica serovar Enteritidis	1	6
SRR12026100	2020-06-16	Salmonella enterica subsp. enterica serovar Kingston	1	3
SRR12123549	2020-07-01	Salmonella enterica subsp. enterica serovar Muenster	1	2
SRR12123561	2020-07-01	Salmonella enterica subsp. enterica serovar Enteritidis	1	4
SRR12144666	2020-07-03	Listeria monocytogenes	1	3
SRR12168715	2020-07-07	Salmonella enterica subsp. enterica serovar Durban	1	2
SRR12177363	2020-07-08	Salmonella enterica subsp. enterica serovar Enteritidis	2	10
SRR12200423	2020-07-11	Escherichia coli	1	4
SRR12200478	2020-07-11	Salmonella enterica subsp. enterica serovar Kaneshie	2	3
SRR12242197	2020-07-16	Escherichia coli	4	11
SRR12251418	2020-07-17	Salmonella enterica subsp. enterica serovar Uganda	37	79
SRR12251722	2020-07-17	Salmonella enterica subsp. enterica serovar Virchow	19	41
SRR12251725	2020-07-17	Salmonella enterica subsp. enterica serovar Typhimurium	26	67
SRR12251726	2020-07-17	Salmonella enterica subsp. enterica serovar Enteritidis	9	15
SRR12251731	2020-07-17	Salmonella enterica subsp. enterica serovar Enteritidis	4	10
SRR12263114	2020-07-18	Escherichia coli	1	2
SRR12263115	2020-07-18	Escherichia coli	1	2
SRR12263118	2020-07-18	Escherichia coli	1	3
SRR12263119	2020-07-18	Escherichia coli	9	37
SRR12263121	2020-07-18	Escherichia coli	12	38
SRR12263122	2020-07-18	Escherichia coli	5	24
SRR12263123	2020-07-18	Escherichia coli	80	308
SRR12263124	2020-07-18	Escherichia coli	1	4
SRR12263126	2020-07-18	Escherichia coli	1	11
SRR12263128	2020-07-18	Escherichia coli	13	53
SRR12263129	2020-07-18	Shigella sonnei	2	5
SRR12263132	2020-07-18	Escherichia coli	4	18
SRR12263136	2020-07-18	Escherichia coli	146	556
SRR12263370	2020-07-18	Salmonella enterica subsp. arizonae	2	7
SRR12264868	2020-07-19	Listeria monocytogenes	2	2
SRR12264869	2020-07-19	Listeria monocytogenes	1	8
SRR12264875	2020-07-19	Salmonella enterica subsp. enterica serovar Newport	1	3
SRR12264878	2020-07-19	Salmonella enterica subsp. diarizonae	1	5
SRR12264879	2020-07-19	Salmonella enterica subsp. enterica serovar Wien	1	2
SRR12264880	2020-07-19	Salmonella enterica subsp. enterica serovar Mikawasima	3	7
SRR12264881	2020-07-19	Salmonella enterica subsp. enterica serovar Enteritidis	43	234
SRR12282295	2020-07-21	Listeria monocytogenes	50	304
SRR12282307	2020-07-21	Salmonella enterica subsp. enterica serovar Typhimurium	31	150
SRR12282310	2020-07-21	Salmonella enterica subsp. enterica serovar Enteritidis	1	1
SRR12282318	2020-07-21	Listeria monocytogenes	2	6
SRR12282319	2020-07-21	Listeria monocytogenes	21	114
SRR12282320	2020-07-21	Listeria monocytogenes	32	182
SRR12282321	2020-07-21	Salmonella enterica subsp. enterica serovar Typhimurium	1	2
SRR12282326	2020-07-21	Salmonella enterica subsp. enterica serovar Enteritidis	2	8
SRR12282329	2020-07-21	Salmonella enterica subsp. enterica	2	5
SRR12282331	2020-07-21	Salmonella enterica subsp. enterica serovar Enteritidis	3	7
SRR12282332	2020-07-21	Salmonella enterica subsp. enterica	2	6
SRR12282345	2020-07-21	Salmonella enterica subsp. enterica serovar Enteritidis	6	21
SRR12282347	2020-07-21	Salmonella enterica subsp. enterica serovar Typhimurium	2	5
SRR12282351	2020-07-21	Listeria monocytogenes	15	73
SRR12282354	2020-07-21	Listeria monocytogenes	121	741
SRR12282359	2020-07-21	Listeria monocytogenes	18	109
SRR12282361	2020-07-21	Salmonella enterica subsp. enterica serovar Enteritidis	1	2
SRR12282362	2020-07-21	Listeria monocytogenes	55	312
SRR12282365	2020-07-21	Salmonella enterica subsp. enterica serovar Typhimurium	1	5
SRR12282366	2020-07-21	Listeria monocytogenes	139	822
SRR12282367	2020-07-21	Salmonella enterica subsp. enterica serovar Typhimurium	1	9
SRR12282369	2020-07-21	Listeria monocytogenes	64	423
SRR12282370	2020-07-21	Listeria monocytogenes	26	165
SRR12282400	2020-07-21	Listeria monocytogenes	105	634
SRR12282403	2020-07-21	Listeria monocytogenes	10	37
SRR12282404	2020-07-21	Listeria monocytogenes	54	279
SRR12282407	2020-07-21	Listeria monocytogenes	190	1124
SRR12282410	2020-07-21	Listeria monocytogenes	100	619
SRR12282411	2020-07-21	Listeria monocytogenes	81	487
SRR12282413	2020-07-21	Listeria monocytogenes	127	726
SRR12282414	2020-07-21	Listeria monocytogenes	14	51
SRR12298167	2020-07-22	Listeria monocytogenes	125	732
SRR12298341	2020-07-22	Salmonella enterica subsp. enterica serovar Enteritidis	1	7
SRR12298344	2020-07-22	Salmonella enterica subsp. enterica serovar Typhimurium	1	1
SRR12298345	2020-07-22	Salmonella enterica subsp. enterica serovar Enteritidis	1	4
SRR12298347	2020-07-22	Salmonella enterica subsp. enterica serovar Newport	2	7
SRR12298351	2020-07-22	Salmonella enterica subsp. enterica serovar Enteritidis	10	38
SRR12313474	2020-07-23	Salmonella enterica subsp. enterica serovar Enteritidis	1	3
SRR12313475	2020-07-23	Salmonella enterica subsp. enterica serovar Enteritidis	2	16
SRR12318384	2020-07-24	Escherichia coli	1	6
SRR12318388	2020-07-24	Escherichia coli	1	5
SRR12318389	2020-07-24	Escherichia coli	1	5
SRR12318391	2020-07-24	Escherichia coli	1	3
SRR12323709	2020-07-25	Escherichia coli	3	21
SRR12323710	2020-07-25	Escherichia coli	1	4
SRR12323711	2020-07-25	Escherichia coli	5	15
SRR12323716	2020-07-25	Escherichia coli	1	8
SRR12323717	2020-07-25	Escherichia coli	3	6
SRR12323721	2020-07-25	Listeria monocytogenes	1	5
SRR12323724	2020-07-25	Listeria monocytogenes	1	3
SRR12323725	2020-07-25	Listeria monocytogenes	2	7
SRR12323735	2020-07-25	Salmonella enterica subsp. enterica serovar Panama	2	10
SRR12323740	2020-07-25	Salmonella enterica subsp. enterica serovar Senftenberg	1	6
SRR12323741	2020-07-25	Salmonella enterica subsp. enterica serovar Stanley	1	4
SRR12323750	2020-07-25	Salmonella enterica subsp. enterica serovar Kingston	1	4
SRR12323753	2020-07-25	Salmonella enterica subsp. enterica	1	5
SRR12323754	2020-07-25	Salmonella enterica subsp. enterica serovar Senftenberg	2	7
SRR12323762	2020-07-25	Salmonella enterica subsp. enterica serovar Typhimurium	2	12
SRR12323763	2020-07-25	Salmonella enterica subsp. enterica serovar Braenderup	2	10
SRR12323765	2020-07-25	Salmonella enterica subsp. enterica serovar Typhimurium	2	10
SRR12323766	2020-07-25	Salmonella enterica subsp. enterica serovar Typhimurium	1	4
SRR12323769	2020-07-25	Salmonella enterica subsp. enterica serovar Saintpaul	1	3
SRR12340646	2020-07-28	Salmonella enterica subsp. enterica serovar Enteritidis	1	2
SRR12340647	2020-07-28	Salmonella enterica subsp. enterica serovar Enteritidis	1	8
SRR12340666	2020-07-28	Salmonella enterica subsp. enterica serovar Enteritidis	6	29
SRR12340667	2020-07-28	Salmonella enterica subsp. enterica serovar Enteritidis	1	6
SRR12354691	2020-07-30	Escherichia coli	1	2
SRR12354694	2020-07-30	Escherichia coli	2	4
SRR12354808	2020-07-30	Salmonella enterica subsp. enterica serovar Braenderup	1	4
SRR12362734	2020-07-31	Salmonella enterica subsp. enterica serovar Enteritidis	1	2
SRR12364362	2020-08-01	Escherichia coli	4	17
SRR12364420	2020-08-01	Salmonella enterica subsp. enterica serovar Enteritidis	6	25
SRR12364423	2020-08-01	Salmonella enterica subsp. enterica serovar Enteritidis	1	2
SRR12387510	2020-08-04	Shigella flexneri	5	12
SRR12395871	2020-08-05	Escherichia coli	1	4
SRR12396141	2020-08-05	Salmonella enterica subsp. enterica serovar Virchow	6	11
SRR12396146	2020-08-05	Salmonella enterica subsp. enterica serovar Enteritidis	1	2
SRR12396148	2020-08-05	Salmonella enterica subsp. enterica serovar Typhimurium	4	14
SRR12396153	2020-08-05	Salmonella enterica subsp. enterica serovar Infantis	16	50
SRR12450180	2020-08-13	Escherichia coli	92	316
SRR12455219	2020-08-14	Shigella flexneri	5	12
SRR12455220	2020-08-14	Shigella flexneri	29	150
SRR12455221	2020-08-14	Escherichia coli	2	5
SRR12455224	2020-08-14	Escherichia coli	5	24
SRR12455226	2020-08-14	Escherichia coli	11	72
SRR12455227	2020-08-14	Shigella flexneri	40	144
SRR12455228	2020-08-14	Escherichia coli	7	39
SRR12455229	2020-08-14	Escherichia coli	17	50
SRR12455230	2020-08-14	Escherichia coli	3	9
SRR12455233	2020-08-14	Listeria monocytogenes	9	31
SRR12455291	2020-08-14	Salmonella enterica subsp. enterica serovar Choleraesuis	16	77
SRR12455292	2020-08-14	Salmonella enterica subsp. enterica serovar Java	9	52
SRR12455293	2020-08-14	Salmonella enterica subsp. enterica serovar Typhimurium	16	61
SRR12455298	2020-08-14	Salmonella enterica subsp. enterica serovar Typhimurium	4	17
SRR12455299	2020-08-14	Salmonella enterica subsp. enterica	6	24
SRR12455300	2020-08-14	Salmonella enterica subsp. enterica serovar Montevideo	2	12
SRR12455305	2020-08-14	Salmonella enterica subsp. enterica serovar Monschaui	7	40
SRR12455310	2020-08-14	Salmonella enterica subsp. enterica serovar Abony	5	18
SRR12455313	2020-08-14	Salmonella enterica subsp. enterica serovar Newport	6	25
SRR12455316	2020-08-14	Salmonella enterica subsp. enterica serovar Typhimurium	6	32
SRR12455318	2020-08-14	Salmonella enterica subsp. enterica serovar Infantis	14	97
SRR12455319	2020-08-14	Salmonella enterica subsp. enterica serovar Kiambu	3	9
SRR12455320	2020-08-14	Salmonella enterica subsp. enterica serovar Infantis	1	10
SRR12455321	2020-08-14	Salmonella enterica subsp. enterica	5	11
SRR12457658	2020-08-15	Escherichia coli	118	831
SRR12457659	2020-08-15	Escherichia coli	1	4
SRR12457660	2020-08-15	Escherichia coli	2	12
SRR12457663	2020-08-15	Escherichia coli	110	641
SRR12457667	2020-08-15	Listeria monocytogenes	1	6
SRR12457668	2020-08-15	Salmonella enterica subsp. enterica serovar Enteritidis	7	31
SRR12457669	2020-08-15	Salmonella enterica subsp. enterica serovar Oslo	2	16
SRR12457670	2020-08-15	Salmonella enterica subsp. enterica serovar Enteritidis	4	15
SRR12457672	2020-08-15	Salmonella enterica subsp. enterica serovar Enteritidis	2	13
SRR12457673	2020-08-15	Salmonella enterica subsp. enterica serovar Enteritidis	6	40
SRR12457674	2020-08-15	Salmonella enterica subsp. enterica serovar Enteritidis	5	17
SRR12457675	2020-08-15	Salmonella enterica subsp. enterica serovar Enteritidis	2	6
SRR12457676	2020-08-15	Salmonella enterica subsp. enterica serovar Enteritidis	7	23
SRR12457679	2020-08-15	Salmonella enterica subsp. enterica serovar Enteritidis	4	10
SRR12457682	2020-08-15	Salmonella enterica subsp. enterica serovar Enteritidis	2	6
SRR12457683	2020-08-15	Salmonella enterica subsp. enterica serovar Enteritidis	14	63
SRR12457684	2020-08-15	Salmonella enterica subsp. enterica serovar Enteritidis	5	21
SRR12458820	2020-08-16	Salmonella enterica subsp. enterica serovar Typhimurium	21	90
SRR12458821	2020-08-16	Salmonella enterica subsp. enterica serovar Typhimurium	2	8
SRR12458822	2020-08-16	Salmonella enterica subsp. enterica serovar Typhimurium	14	74
SRR12458823	2020-08-16	Salmonella enterica subsp. enterica serovar Anatum	19	87
SRR12458824	2020-08-16	Salmonella enterica subsp. enterica serovar Typhimurium	9	37
SRR12458825	2020-08-16	Salmonella enterica subsp. enterica serovar Typhimurium	7	21
SRR12462984	2020-08-17	Shigella sonnei	131	838
SRR12462985	2020-08-17	Escherichia coli	74	409
SRR12462986	2020-08-17	Escherichia coli	164	953
SRR12462987	2020-08-17	Shigella sonnei	76	393
SRR12470234	2020-08-18	Shigella flexneri	111	603
SRR12470235	2020-08-18	Escherichia coli	98	621
SRR12470236	2020-08-18	Shigella flexneri	117	733
SRR12470237	2020-08-18	Shigella flexneri	154	933
SRR12470239	2020-08-18	Shigella flexneri	136	848
SRR12470240	2020-08-18	Shigella flexneri	147	952
SRR12470393	2020-08-18	Salmonella enterica subsp. enterica serovar Enteritidis	20	65
SRR12470394	2020-08-18	Salmonella enterica subsp. enterica serovar Enteritidis	18	62
SRR12470401	2020-08-18	Salmonella enterica subsp. enterica serovar Miami	17	99
SRR12470497	2020-08-18	Salmonella enterica subsp. enterica serovar Newport	15	52
SRR12470498	2020-08-18	Salmonella enterica subsp. enterica serovar Typhimurium	15	90
SRR12470499	2020-08-18	Salmonella enterica subsp. enterica serovar Infantis	68	417
SRR12470500	2020-08-18	Salmonella enterica subsp. enterica serovar Typhimurium	5	35
SRR12470501	2020-08-18	Salmonella enterica subsp. enterica serovar Oranienburg	4	25
SRR12470502	2020-08-18	Salmonella enterica subsp. enterica serovar Enteritidis	30	127
SRR12470503	2020-08-18	Salmonella enterica subsp. enterica serovar Typhimurium	7	23
SRR12470504	2020-08-18	Salmonella enterica subsp. enterica serovar Infantis	78	461
SRR12470505	2020-08-18	Salmonella enterica subsp. diarizonae	18	87
SRR12470506	2020-08-18	Salmonella enterica subsp. enterica serovar Enteritidis	99	602
SRR12470507	2020-08-18	Salmonella enterica subsp. enterica serovar Durham	9	45
SRR12478144	2020-08-19	Escherichia coli	4	20
SRR12478255	2020-08-19	Salmonella enterica subsp. enterica serovar Enteritidis	21	85
SRR12486099	2020-08-20	Shigella flexneri	1	2
SRR12486101	2020-08-20	Escherichia coli	1	8
SRR12486102	2020-08-20	Escherichia coli	1	4
SRR12503028	2020-08-23	Escherichia coli	1	8
SRR12515703	2020-08-25	Salmonella enterica subsp. enterica serovar Enteritidis	1	4
SRR12515713	2020-08-25	Salmonella enterica subsp. enterica	1	9
SRR12522447	2020-08-26	Escherichia coli	1	13
SRR12522455	2020-08-26	Escherichia coli	1	6
SRR12522458	2020-08-26	Escherichia coli	4	29
SRR12522511	2020-08-26	Escherichia coli	18	146
SRR12522588	2020-08-26	Escherichia coli	1	12
SRR12522589	2020-08-26	Escherichia coli	19	108
SRR12522594	2020-08-26	Escherichia coli	6	51
SRR12522596	2020-08-26	Escherichia coli	6	58
SRR12522597	2020-08-26	Escherichia coli	2	13
SRR12522598	2020-08-26	Escherichia coli	18	93
SRR12522602	2020-08-26	Escherichia coli	30	213
SRR12522606	2020-08-26	Escherichia coli	3	23
SRR12522607	2020-08-26	Escherichia coli	13	93
SRR12522610	2020-08-26	Escherichia coli	26	170
SRR12535022	2020-08-27	Escherichia coli	1	6
SRR12535023	2020-08-27	Escherichia coli	3	30
SRR12535025	2020-08-27	Escherichia coli	23	162
SRR12535026	2020-08-27	Escherichia coli	20	93
SRR12535028	2020-08-27	Escherichia coli	1	16
SRR12535030	2020-08-27	Escherichia coli	1	8
SRR12535032	2020-08-27	Escherichia albertii	9	45
SRR12535033	2020-08-27	Escherichia coli	1	7
SRR12535034	2020-08-27	Escherichia coli	24	146
SRR12535035	2020-08-27	Escherichia coli	3	9
SRR12535036	2020-08-27	Shigella flexneri	2	19
SRR12535038	2020-08-27	Escherichia coli	8	65
SRR12535042	2020-08-27	Escherichia coli	15	142
SRR12535043	2020-08-27	Escherichia coli	1	2
SRR12535058	2020-08-27	Escherichia coli	2	20
SRR12535061	2020-08-27	Escherichia coli	19	119
SRR12535062	2020-08-27	Escherichia coli	5	30
SRR12535134	2020-08-27	Salmonella enterica subsp. enterica serovar Kedougou	31	242
SRR12535743	2020-08-27	Salmonella enterica subsp. enterica serovar Poona	6	51
SRR12535750	2020-08-27	Salmonella enterica subsp. enterica serovar Bareilly	6	33
SRR12541330	2020-08-28	Escherichia coli	22	119
SRR12541331	2020-08-28	Shigella flexneri	1	6
SRR12541492	2020-08-28	Salmonella enterica subsp. enterica serovar Livingstone	65	439
SRR12541494	2020-08-28	Salmonella enterica subsp. enterica serovar Mississippi	2	14
SRR12545998	2020-08-29	Salmonella enterica subsp. enterica serovar Enteritidis	6	40
SRR12545999	2020-08-29	Salmonella enterica subsp. enterica serovar Enteritidis	21	134
SRR12546000	2020-08-29	Salmonella enterica subsp. enterica serovar Enteritidis	10	55
SRR12546004	2020-08-29	Salmonella enterica subsp. enterica serovar Enteritidis	25	189
SRR12546006	2020-08-29	Salmonella enterica subsp. enterica serovar Enteritidis	6	28
SRR12546007	2020-08-29	Salmonella enterica subsp. enterica serovar Enteritidis	1	5
SRR12555988	2020-08-31	Shigella flexneri	1	5
SRR12555995	2020-08-31	Escherichia coli	2	12
SRR12556008	2020-08-31	Escherichia coli	2	5
SRR12572995	2020-09-02	Escherichia coli	5	32
SRR12573541	2020-09-02	Escherichia coli	9	59
SRR12573543	2020-09-02	Escherichia coli	1	4
SRR12574329	2020-09-02	Salmonella enterica subsp. enterica serovar Java	2	5
SRR12574334	2020-09-02	Salmonella enterica subsp. enterica serovar Infantis	1	1
SRR12574347	2020-09-02	Salmonella enterica subsp. enterica	1	2
SRR12583519	2020-09-03	Salmonella enterica subsp. enterica serovar Typhi	12	53
SRR12594457	2020-09-04	Escherichia coli	52	164
SRR12594460	2020-09-04	Escherichia coli	42	159
SRR12594505	2020-09-04	Escherichia coli	27	60
SRR12594511	2020-09-04	Escherichia coli	328	1279
SRR12594528	2020-09-04	Escherichia coli	4	38
SRR12594652	2020-09-04	Listeria monocytogenes	18	77
SRR12594704	2020-09-04	Listeria monocytogenes	27	156
SRR12594897	2020-09-04	Salmonella enterica subsp. enterica	6	29
SRR12594899	2020-09-04	Salmonella enterica subsp. enterica serovar Brandenburg	38	181
SRR12594905	2020-09-04	Salmonella enterica subsp. enterica serovar Infantis	25	116
SRR12594908	2020-09-04	Salmonella enterica subsp. enterica serovar Bredeney	6	32
SRR12594909	2020-09-04	Salmonella enterica subsp. enterica serovar Typhimurium	13	68
SRR12594911	2020-09-04	Salmonella enterica subsp. enterica serovar Enteritidis	17	99
SRR12594913	2020-09-04	Salmonella enterica subsp. enterica serovar Enteritidis	27	133
SRR12594914	2020-09-04	Salmonella enterica subsp. enterica serovar Thompson	9	57
SRR12594915	2020-09-04	Salmonella enterica subsp. enterica serovar Indiana	14	82
SRR12594916	2020-09-04	Salmonella enterica subsp. enterica	23	110
SRR12594918	2020-09-04	Salmonella enterica subsp. enterica serovar Kimuenza	20	81
SRR12594921	2020-09-04	Salmonella enterica subsp. enterica serovar Stanley	52	215
SRR12594922	2020-09-04	Salmonella enterica subsp. enterica serovar Enteritidis	21	76
SRR12594930	2020-09-04	Salmonella enterica subsp. enterica serovar Enteritidis	14	64
SRR12594932	2020-09-04	Salmonella enterica subsp. enterica serovar Poona	15	73
SRR12598693	2020-09-05	Escherichia coli	43	133
SRR12598694	2020-09-05	Escherichia coli	337	1402
SRR12598697	2020-09-05	Escherichia coli	265	994
SRR12598698	2020-09-05	Shigella flexneri	65	233
SRR12598699	2020-09-05	Escherichia coli	15	31
SRR12598700	2020-09-05	Escherichia coli	340	1343
SRR12598701	2020-09-05	Escherichia coli	100	368
SRR12598702	2020-09-05	Escherichia coli	85	296
SRR12598703	2020-09-05	Escherichia coli	64	225
SRR12598704	2020-09-05	Escherichia coli	306	1106
SRR12598706	2020-09-05	Escherichia coli	240	848
SRR12598708	2020-09-05	Escherichia coli	32	57
SRR12598709	2020-09-05	Shigella flexneri	66	236
SRR12598710	2020-09-05	Escherichia coli	80	296
SRR12598711	2020-09-05	Escherichia coli	92	314
SRR12598712	2020-09-05	Escherichia coli	93	324
SRR12598713	2020-09-05	Escherichia coli	71	232
SRR12598718	2020-09-05	Listeria monocytogenes	15	54
SRR12598719	2020-09-05	Listeria monocytogenes	1	8
SRR12598720	2020-09-05	Listeria monocytogenes	1	4
SRR12598771	2020-09-05	Salmonella enterica subsp. enterica serovar Idikan	133	436
SRR12598772	2020-09-05	Salmonella enterica subsp. enterica serovar Mikawasima	102	375
SRR12598773	2020-09-05	Salmonella enterica subsp. enterica serovar Concord	81	263
SRR12598779	2020-09-05	Salmonella enterica subsp. enterica serovar Enteritidis	3	15
SRR12598781	2020-09-05	Salmonella enterica subsp. enterica serovar Kedougou	101	316
SRR12598783	2020-09-05	Salmonella enterica subsp. enterica serovar Hadar	68	238
SRR12598787	2020-09-05	Salmonella enterica subsp. enterica serovar Enteritidis	1	4
SRR12598791	2020-09-05	Salmonella enterica subsp. enterica serovar Kedougou	72	252
SRR12598792	2020-09-05	Salmonella enterica subsp. enterica serovar Bovismorbificans	141	481
SRR12598951	2020-09-05	Salmonella enterica subsp. enterica serovar Agama	143	529
SRR12598953	2020-09-05	Salmonella enterica subsp. enterica serovar Bredeney	89	275
SRR12598956	2020-09-05	Salmonella enterica subsp. enterica serovar Infantis	409	1528
SRR12598957	2020-09-05	Salmonella enterica subsp. enterica serovar Goldcoast	156	589
SRR12598960	2020-09-05	Salmonella enterica subsp. enterica serovar Poona	48	122
SRR12598962	2020-09-05	Salmonella enterica subsp. enterica serovar Java	27	78
SRR12598964	2020-09-05	Salmonella enterica subsp. enterica serovar Lattenkamp	25	63
SRR12610918	2020-09-08	Salmonella enterica subsp. enterica serovar Typhimurium	131	457
SRR12610920	2020-09-08	Salmonella enterica subsp. enterica serovar Enteritidis	48	154
SRR12610922	2020-09-08	Salmonella enterica subsp. enterica serovar Typhimurium	1	2
SRR12610923	2020-09-08	Salmonella enterica subsp. enterica serovar Enteritidis	460	1709
SRR12610927	2020-09-08	Salmonella enterica subsp. enterica serovar Typhimurium	342	1297
SRR12610928	2020-09-08	Salmonella enterica subsp. enterica	101	336
SRR12610930	2020-09-08	Salmonella enterica subsp. enterica	1	6
SRR12610932	2020-09-08	Salmonella enterica subsp. enterica serovar Enteritidis	112	371
SRR12610933	2020-09-08	Salmonella enterica subsp. enterica serovar Enteritidis	87	321
SRR12610935	2020-09-08	Salmonella enterica subsp. enterica serovar Enteritidis	291	1064
SRR12610936	2020-09-08	Salmonella enterica subsp. enterica serovar Enteritidis	160	603
SRR12610938	2020-09-08	Salmonella enterica subsp. enterica serovar Typhimurium	330	1170
SRR12610939	2020-09-08	Salmonella enterica subsp. enterica serovar Enteritidis	60	200
SRR12610940	2020-09-08	Salmonella enterica subsp. enterica serovar Enteritidis	599	2492
SRR12610941	2020-09-08	Salmonella enterica subsp. enterica serovar Enteritidis	159	566
SRR12610942	2020-09-08	Salmonella enterica subsp. enterica serovar Typhimurium	412	1595
SRR12610943	2020-09-08	Salmonella enterica subsp. enterica serovar Typhimurium	89	300
SRR12610944	2020-09-08	Salmonella enterica subsp. enterica serovar Enteritidis	232	844
SRR12610945	2020-09-08	Salmonella enterica subsp. enterica serovar Typhimurium	68	171
SRR12610947	2020-09-08	Salmonella enterica subsp. enterica serovar Enteritidis	113	412
SRR12610948	2020-09-08	Salmonella enterica subsp. enterica serovar Enteritidis	96	386
SRR12610949	2020-09-08	Salmonella enterica subsp. enterica serovar Typhimurium	665	2645
SRR12610950	2020-09-08	Salmonella enterica subsp. enterica serovar Typhimurium	2	4
SRR12610951	2020-09-08	Salmonella enterica subsp. enterica serovar Typhimurium	61	204
SRR12610952	2020-09-08	Salmonella enterica subsp. enterica serovar Enteritidis	142	469
SRR12610953	2020-09-08	Salmonella enterica subsp. enterica serovar Typhimurium	1	5
SRR12610954	2020-09-08	Salmonella enterica subsp. enterica	457	1691
SRR12610955	2020-09-08	Salmonella enterica subsp. enterica serovar Typhimurium	98	363
SRR12618407	2020-09-09	Escherichia coli	4	13
SRR12618412	2020-09-09	Escherichia coli	2	6
SRR12618413	2020-09-09	Escherichia coli	131	576
SRR12618415	2020-09-09	Escherichia coli	259	1047
SRR12618417	2020-09-09	Escherichia coli	26	122
SRR12618422	2020-09-09	Escherichia coli	4	6
SRR12618423	2020-09-09	Escherichia coli	6	13
SRR12622145	2020-09-11	Shigella flexneri	73	573
SRR12622214	2020-09-11	Escherichia coli	1	2
SRR12622215	2020-09-11	Escherichia coli	4	39
SRR12625796	2020-09-11	Escherichia coli	61	419
SRR12625797	2020-09-11	Escherichia coli	11	84
SRR12625798	2020-09-11	Escherichia coli	4	25
SRR12625802	2020-09-11	Escherichia coli	59	342
SRR12625803	2020-09-11	Escherichia coli	50	317
SRR12625804	2020-09-11	Escherichia coli	433	1689
SRR12625807	2020-09-11	Escherichia coli	38	200
SRR12625808	2020-09-11	Escherichia coli	5	35
SRR12625809	2020-09-11	Escherichia coli	544	2441
SRR12625810	2020-09-11	Escherichia coli	18	96
SRR12625811	2020-09-11	Escherichia coli	18	117
SRR12625814	2020-09-11	Escherichia coli	3	5
SRR12625815	2020-09-11	Escherichia coli	1	2
SRR12625816	2020-09-11	Escherichia coli	19	149
SRR12625818	2020-09-11	Escherichia coli	258	1121
SRR12625819	2020-09-11	Escherichia coli	237	960
SRR12625821	2020-09-11	Escherichia coli	20	112
SRR12625822	2020-09-11	Escherichia coli	4	14
SRR12625823	2020-09-11	Escherichia coli	4	32
SRR12625824	2020-09-11	Escherichia coli	91	289
SRR12625825	2020-09-11	Shigella flexneri	45	393
SRR12625826	2020-09-11	Escherichia coli	13	76
SRR12625828	2020-09-11	Shigella flexneri	26	110
SRR12625830	2020-09-11	Escherichia coli	7	23
SRR12625832	2020-09-11	Escherichia coli	13	105
SRR12625834	2020-09-11	Escherichia coli	70	397
SRR12625835	2020-09-11	Escherichia coli	16	99
SRR12625836	2020-09-11	Escherichia coli	6	44
SRR12625837	2020-09-11	Escherichia coli	43	278
SRR12625838	2020-09-11	Escherichia coli	18	76
SRR12625841	2020-09-11	Escherichia coli	44	263
SRR12625846	2020-09-11	Shigella flexneri	9	26
SRR12625849	2020-09-11	Shigella flexneri	49	321
SRR12625850	2020-09-11	Escherichia coli	7	48
SRR12625853	2020-09-11	Escherichia coli	18	143
SRR12625854	2020-09-11	Escherichia coli	12	72
SRR12625855	2020-09-11	Escherichia coli	14	73
SRR12625856	2020-09-11	Shigella flexneri	65	413
SRR12625857	2020-09-11	Escherichia coli	15	100
SRR12625858	2020-09-11	Shigella flexneri	16	153
SRR12625859	2020-09-11	Escherichia coli	8	51
SRR12626011	2020-09-11	Listeria monocytogenes	55	404
SRR12626012	2020-09-11	Listeria monocytogenes	54	431
SRR12626014	2020-09-11	Listeria monocytogenes	10	72
SRR12626043	2020-09-11	Listeria monocytogenes	1	2
SRR12626264	2020-09-11	Salmonella enterica subsp. enterica serovar Enteritidis	7	44
SRR12626271	2020-09-11	Salmonella enterica subsp. enterica serovar Typhimurium	34	243
SRR12626272	2020-09-11	Salmonella enterica subsp. enterica serovar Anatum	37	255
SRR12626274	2020-09-11	Salmonella enterica subsp. enterica serovar Muenchen	64	370
SRR12626276	2020-09-11	Salmonella enterica subsp. enterica serovar Typhimurium	4	18
SRR12626277	2020-09-11	Salmonella enterica subsp. enterica serovar Anatum	35	195
SRR12626281	2020-09-11	Salmonella enterica subsp. enterica	44	292
SRR12626282	2020-09-11	Salmonella enterica subsp. diarizonae	37	229
SRR12626283	2020-09-11	Salmonella enterica subsp. enterica serovar Anatum	52	354
SRR12626295	2020-09-11	Salmonella enterica subsp. enterica serovar Typhimurium	37	210
SRR12626302	2020-09-11	Salmonella enterica subsp. diarizonae	22	155
SRR12626306	2020-09-11	Salmonella enterica subsp. enterica serovar Typhimurium	1	2
SRR12626307	2020-09-11	Salmonella enterica subsp. enterica serovar Typhimurium	3	12
SRR12626308	2020-09-11	Salmonella enterica subsp. enterica serovar Anatum	2	8
SRR12626309	2020-09-11	Salmonella enterica subsp. enterica serovar Enteritidis	6	55
SRR12626310	2020-09-11	Salmonella enterica subsp. enterica serovar Enteritidis	3	23
SRR12626312	2020-09-11	Salmonella enterica subsp. enterica	3	14
SRR12626313	2020-09-11	Salmonella enterica subsp. enterica serovar Anatum	40	209
SRR12626316	2020-09-11	Salmonella enterica subsp. enterica serovar Bredeney	68	452
SRR12626317	2020-09-11	Salmonella enterica subsp. enterica serovar Typhimurium	1	2
SRR12626318	2020-09-11	Salmonella enterica subsp. enterica serovar Enteritidis	4	14
SRR12626321	2020-09-11	Salmonella enterica subsp. enterica serovar Typhimurium	3	28
SRR12628565	2020-09-12	Escherichia coli	25	167
SRR12628566	2020-09-12	Escherichia coli	3	9
SRR12628568	2020-09-12	Escherichia coli	11	57
SRR12628569	2020-09-12	Escherichia coli	36	269
SRR12628570	2020-09-12	Escherichia coli	34	231
SRR12628571	2020-09-12	Escherichia coli	15	95
SRR12628578	2020-09-12	Escherichia coli	9	36
SRR12628580	2020-09-12	Escherichia coli	18	83
SRR12628581	2020-09-12	Escherichia coli	6	34
SRR12628582	2020-09-12	Escherichia coli	10	56
SRR12628583	2020-09-12	Escherichia coli	6	10
SRR12628603	2020-09-12	Salmonella enterica subsp. enterica serovar Enteritidis	3	37
SRR12628606	2020-09-12	Salmonella enterica subsp. enterica serovar Enteritidis	2	11
SRR12628607	2020-09-12	Salmonella enterica subsp. enterica serovar Enteritidis	65	400
SRR12628608	2020-09-12	Salmonella enterica subsp. enterica serovar Enteritidis	43	240
SRR12628609	2020-09-12	Salmonella enterica subsp. enterica serovar Infantis	16	87
SRR12628610	2020-09-12	Salmonella enterica subsp. enterica serovar Enteritidis	4	25
SRR12628611	2020-09-12	Salmonella enterica subsp. enterica serovar Enteritidis	4	16
SRR12628613	2020-09-12	Salmonella enterica subsp. diarizonae	23	143
SRR12628614	2020-09-12	Salmonella enterica subsp. enterica serovar Infantis	2	12
SRR12628616	2020-09-12	Salmonella enterica subsp. enterica serovar Typhimurium	1	2
SRR12628619	2020-09-12	Salmonella enterica subsp. enterica serovar Enteritidis	5	23
SRR12628620	2020-09-12	Salmonella enterica subsp. enterica serovar Enteritidis	59	395
SRR12628622	2020-09-12	Salmonella enterica subsp. enterica serovar Enteritidis	14	101
SRR12628623	2020-09-12	Salmonella enterica subsp. enterica serovar Enteritidis	55	297
SRR12628624	2020-09-12	Salmonella enterica subsp. enterica serovar Enteritidis	10	51
SRR12628625	2020-09-12	Salmonella enterica subsp. enterica serovar Enteritidis	2	17
SRR12628627	2020-09-12	Salmonella enterica subsp. enterica serovar Enteritidis	30	181
SRR12630741	2020-09-13	Escherichia coli	1	7
SRR12630742	2020-09-13	Escherichia coli	1	11
SRR12630744	2020-09-13	Escherichia coli	4	42
SRR12630747	2020-09-13	Escherichia coli	6	54
SRR12630748	2020-09-13	Shigella flexneri	9	34
SRR12630750	2020-09-13	Escherichia coli	2	15
SRR12630753	2020-09-13	Shigella flexneri	10	45
SRR12630754	2020-09-13	Shigella flexneri	6	26
SRR12630757	2020-09-13	Shigella flexneri	5	26
SRR12634731	2020-09-14	Shigella flexneri	4	29
SRR12635470	2020-09-14	Shigella flexneri	2	10
SRR12635479	2020-09-14	Shigella flexneri	5	30
SRR12635486	2020-09-14	Escherichia coli	1	10
SRR12645877	2020-09-15	Salmonella enterica subsp. enterica serovar Enteritidis	435	1535
SRR12645881	2020-09-15	Salmonella enterica subsp. enterica serovar Infantis	4	14
SRR12645885	2020-09-15	Salmonella enterica subsp. enterica	297	993
SRR12645888	2020-09-15	Salmonella enterica subsp. enterica serovar Stanley	587	1944
SRR12645889	2020-09-15	Salmonella enterica subsp. enterica serovar Infantis	12	44
SRR12645891	2020-09-15	Salmonella enterica subsp. enterica serovar Virchow	1	5
SRR12645898	2020-09-15	Salmonella enterica subsp. enterica serovar Havana	339	1119
SRR12645901	2020-09-15	Salmonella enterica subsp. enterica	1	10
SRR12645902	2020-09-15	Salmonella enterica subsp. enterica serovar Typhimurium	680	2615
SRR12645903	2020-09-15	Salmonella enterica subsp. enterica serovar Enteritidis	18	83
SRR12645904	2020-09-15	Salmonella enterica subsp. enterica serovar Hvittingfoss	2	9
SRR12645905	2020-09-15	Salmonella enterica subsp. enterica serovar Enteritidis	5	27
SRR12645908	2020-09-15	Salmonella enterica subsp. enterica serovar Indiana	525	1795
SRR12645911	2020-09-15	Salmonella enterica subsp. enterica serovar Enteritidis	562	2195
SRR12645915	2020-09-15	Salmonella enterica subsp. enterica serovar Typhimurium	859	3094
SRR12645916	2020-09-15	Salmonella enterica subsp. enterica serovar Bovismorbificans	362	863
SRR12645917	2020-09-15	Salmonella enterica subsp. enterica serovar Typhimurium	861	3075
SRR12645920	2020-09-15	Salmonella enterica subsp. enterica	1	2
SRR12645925	2020-09-15	Salmonella enterica subsp. enterica serovar Enteritidis	2	21
SRR12645926	2020-09-15	Salmonella enterica subsp. enterica serovar Typhimurium	733	2611
SRR12645928	2020-09-15	Salmonella enterica subsp. arizonae	1	14
SRR12645929	2020-09-15	Salmonella enterica subsp. enterica serovar Indiana	586	2223
SRR12645930	2020-09-15	Salmonella enterica subsp. enterica	583	2012
SRR12645931	2020-09-15	Salmonella enterica subsp. enterica	1	1
SRR12645933	2020-09-15	Salmonella enterica subsp. enterica serovar Enteritidis	9	48
SRR12645934	2020-09-15	Salmonella enterica subsp. enterica serovar Infantis	7	41
SRR12645936	2020-09-15	Salmonella enterica subsp. enterica serovar Enteritidis	11	59
SRR12645939	2020-09-15	Salmonella enterica subsp. enterica serovar Enteritidis	4	19
SRR12645942	2020-09-15	Salmonella enterica subsp. enterica serovar Typhimurium	1	6
SRR12645943	2020-09-15	Salmonella enterica subsp. enterica serovar Enteritidis	716	2795
SRR12645944	2020-09-15	Salmonella enterica subsp. enterica serovar Enteritidis	4	16
SRR12645947	2020-09-15	Salmonella enterica subsp. enterica serovar Napoli	13	65
SRR12645948	2020-09-15	Salmonella enterica subsp. enterica serovar Enteritidis	9	36
SRR12645949	2020-09-15	Salmonella enterica subsp. enterica serovar Enteritidis	477	1758
SRR12645950	2020-09-15	Salmonella enterica subsp. enterica	1	7
SRR12645951	2020-09-15	Salmonella enterica subsp. enterica serovar Typhimurium	6	29
SRR12645952	2020-09-15	Salmonella enterica subsp. enterica serovar Typhimurium	361	1321
SRR12645956	2020-09-15	Salmonella enterica subsp. enterica serovar Typhimurium	223	603
SRR12645957	2020-09-15	Salmonella enterica subsp. enterica serovar Enteritidis	383	1389
SRR12645958	2020-09-15	Salmonella enterica subsp. enterica serovar Enteritidis	2	12
SRR12645959	2020-09-15	Salmonella enterica subsp. enterica serovar Typhimurium	1	9
SRR12645960	2020-09-15	Salmonella enterica subsp. enterica serovar Mbandaka	1	4
SRR12645962	2020-09-15	Salmonella enterica subsp. enterica serovar Enteritidis	1	11
SRR12645963	2020-09-15	Salmonella enterica subsp. enterica serovar Typhimurium	3	4
SRR12645964	2020-09-15	Salmonella enterica subsp. enterica serovar Enteritidis	301	969
SRR12645965	2020-09-15	Salmonella enterica subsp. enterica serovar Havana	785	2806
SRR12645966	2020-09-15	Salmonella enterica subsp. enterica	6	32
SRR12645967	2020-09-15	Salmonella enterica subsp. enterica serovar Enteritidis	572	1886
SRR12645972	2020-09-15	Salmonella enterica subsp. enterica serovar Anatum	2	19
SRR12645977	2020-09-15	Salmonella enterica subsp. enterica serovar Enteritidis	746	2891
SRR12645984	2020-09-15	Salmonella enterica subsp. enterica serovar Typhimurium	1	1
SRR12655751	2020-09-16	Salmonella enterica subsp. enterica	194	546
SRR12655753	2020-09-16	Salmonella enterica subsp. diarizonae	5	35
SRR12655754	2020-09-16	Salmonella enterica subsp. enterica serovar Infantis	689	2569
SRR12655772	2020-09-16	Salmonella enterica subsp. enterica	689	2545
SRR12655778	2020-09-16	Salmonella enterica subsp. enterica serovar Orion	8	42
SRR12655784	2020-09-16	Salmonella enterica subsp. enterica	799	3231
SRR12655792	2020-09-16	Salmonella enterica subsp. enterica	3	20
SRR12655796	2020-09-16	Salmonella enterica subsp. diarizonae	721	1686
SRR12655802	2020-09-16	Salmonella enterica subsp. enterica serovar Infantis	1	2
SRR12655805	2020-09-16	Salmonella enterica subsp. enterica serovar Infantis	1	2
SRR12662687	2020-09-17	Salmonella enterica subsp. enterica serovar Typhimurium	343	993
SRR12672084	2020-09-18	Escherichia coli	1	8
SRR12676727	2020-09-19	Escherichia coli	21	88
SRR12676729	2020-09-19	Escherichia coli	1	4
SRR12676730	2020-09-19	Escherichia coli	1	4
SRR12676732	2020-09-19	Escherichia coli	2	2
SRR12676737	2020-09-19	Escherichia coli	57	222
SRR12676773	2020-09-19	Salmonella enterica subsp. enterica serovar Enteritidis	3	16
SRR12676774	2020-09-19	Salmonella enterica subsp. enterica serovar Typhimurium	3	17
SRR12676775	2020-09-19	Salmonella enterica subsp. enterica serovar Paratyphi B	1	9
SRR12676776	2020-09-19	Salmonella enterica subsp. enterica serovar Enteritidis	4	33
SRR12676778	2020-09-19	Salmonella enterica subsp. enterica serovar Enteritidis	8	53
SRR12676779	2020-09-19	Salmonella enterica subsp. enterica serovar Enteritidis	3	16
SRR12676780	2020-09-19	Salmonella enterica subsp. enterica serovar Typhimurium	6	46
SRR12676782	2020-09-19	Salmonella enterica subsp. enterica serovar Enteritidis	4	16
SRR12676784	2020-09-19	Salmonella enterica subsp. enterica serovar Orion	8	68
SRR12676788	2020-09-19	Salmonella enterica subsp. enterica serovar Enteritidis	3	17
SRR12676793	2020-09-19	Salmonella enterica subsp. enterica serovar Enteritidis	10	73
SRR12676794	2020-09-19	Salmonella enterica subsp. enterica serovar Bareilly	1	4
SRR12676801	2020-09-19	Salmonella enterica subsp. enterica serovar Newport	2	8
SRR12676803	2020-09-19	Salmonella enterica subsp. enterica serovar Enteritidis	5	37
SRR12676827	2020-09-19	Salmonella enterica subsp. enterica serovar Chester	1	9
SRR12676828	2020-09-19	Salmonella enterica subsp. enterica serovar Newport	1	3
SRR12694556	2020-09-22	Salmonella enterica subsp. enterica serovar Typhimurium	7	24
SRR12694607	2020-09-22	Salmonella enterica subsp. enterica serovar Typhimurium	1	3
SRR12694608	2020-09-22	Salmonella enterica subsp. enterica serovar Enteritidis	2	4
SRR12694639	2020-09-22	Salmonella enterica subsp. enterica serovar Enteritidis	26	55
SRR12694642	2020-09-22	Salmonella enterica subsp. enterica serovar Virchow	4	10
SRR12694659	2020-09-22	Salmonella enterica subsp. enterica serovar Java	4	11
SRR12699107	2020-09-23	Escherichia coli	3	18
SRR12699108	2020-09-23	Escherichia coli	2	15
SRR12707435	2020-09-24	Escherichia coli	4	27
SRR12707436	2020-09-24	Shigella flexneri	3	15
SRR12707437	2020-09-24	Escherichia coli	2	10
SRR12707441	2020-09-24	Shigella flexneri	7	41
SRR12707442	2020-09-24	Escherichia coli	8	72
SRR12707444	2020-09-24	Shigella flexneri	1	9
SRR12707445	2020-09-24	Shigella flexneri	3	11
SRR12707447	2020-09-24	Escherichia coli	3	16
SRR12707451	2020-09-24	Shigella flexneri	5	39
SRR12707455	2020-09-24	Escherichia coli	2	8
SRR12707460	2020-09-24	Escherichia coli	4	31
SRR12707461	2020-09-24	Shigella flexneri	3	18
SRR12707617	2020-09-24	Salmonella enterica subsp. enterica serovar Typhimurium	2	12
SRR12707619	2020-09-24	Salmonella enterica subsp. enterica serovar Enteritidis	3	25
SRR12707620	2020-09-24	Salmonella enterica subsp. enterica serovar Enteritidis	12	93
SRR12707623	2020-09-24	Salmonella enterica subsp. enterica serovar Typhimurium	2	6
SRR12707624	2020-09-24	Salmonella enterica subsp. enterica serovar Mbandaka	12	52
SRR12707625	2020-09-24	Salmonella enterica subsp. enterica serovar Enteritidis	1	2
SRR12707626	2020-09-24	Salmonella enterica subsp. enterica serovar Enteritidis	7	49
SRR12707628	2020-09-24	Salmonella enterica subsp. enterica serovar Enteritidis	1	13
SRR12707629	2020-09-24	Salmonella enterica subsp. enterica serovar Enteritidis	4	23
SRR12707630	2020-09-24	Salmonella enterica subsp. enterica	4	20
SRR12707633	2020-09-24	Salmonella enterica subsp. enterica serovar Braenderup	6	44
SRR12707639	2020-09-24	Salmonella enterica subsp. enterica serovar Enteritidis	3	16
SRR12707640	2020-09-24	Salmonella enterica subsp. enterica serovar Enteritidis	6	51
SRR12707641	2020-09-24	Salmonella enterica subsp. enterica serovar Newport	1	6
SRR12707642	2020-09-24	Salmonella enterica subsp. enterica serovar Enteritidis	1	2
SRR12707646	2020-09-24	Salmonella enterica subsp. enterica	9	65
SRR12748551	2020-09-30	Escherichia coli	1	6
SRR12765460	2020-10-02	Escherichia coli	79	541
SRR12765461	2020-10-02	Escherichia coli	34	226
SRR12765480	2020-10-02	Escherichia coli	6	16
SRR12765483	2020-10-02	Escherichia coli	79	477
SRR12765487	2020-10-02	Escherichia coli	1	4
SRR12765496	2020-10-02	Escherichia coli	25	165
SRR12765731	2020-10-02	Listeria monocytogenes	376	1501
SRR12765732	2020-10-02	Listeria monocytogenes	340	809
SRR12765734	2020-10-02	Listeria monocytogenes	278	926
SRR12765735	2020-10-02	Listeria monocytogenes	645	2378
SRR12765736	2020-10-02	Listeria monocytogenes	419	1551
SRR12765737	2020-10-02	Salmonella enterica subsp. enterica serovar Anatum	482	1731
SRR12765738	2020-10-02	Salmonella enterica subsp. enterica serovar Agbeni	265	984
SRR12765739	2020-10-02	Salmonella enterica subsp. enterica serovar Agona	323	855
SRR12765745	2020-10-02	Salmonella enterica subsp. enterica	296	1007
SRR12765746	2020-10-02	Salmonella enterica subsp. enterica serovar Typhimurium	590	2166
SRR12765747	2020-10-02	Salmonella enterica subsp. enterica serovar Typhimurium	598	2691
SRR12765748	2020-10-02	Salmonella enterica subsp. enterica serovar Bovismorbificans	482	1690
SRR12765749	2020-10-02	Salmonella enterica subsp. enterica serovar Typhimurium	430	1593
SRR12765750	2020-10-02	Salmonella enterica subsp. enterica serovar Bovismorbificans	435	1673
SRR12765751	2020-10-02	Salmonella enterica subsp. enterica serovar Typhimurium	382	1405
SRR12765752	2020-10-02	Salmonella enterica subsp. enterica serovar Singapore	310	1143
SRR12765753	2020-10-02	Salmonella enterica subsp. enterica serovar Coeln	440	1594
SRR12765754	2020-10-02	Salmonella enterica subsp. enterica serovar Typhimurium	497	1822
SRR12768315	2020-10-03	Shigella flexneri	74	491
SRR12768316	2020-10-03	Escherichia coli	112	713
SRR12768317	2020-10-03	Shigella flexneri	51	314
SRR12768318	2020-10-03	Escherichia coli	71	486
SRR12768319	2020-10-03	Escherichia coli	30	203
SRR12768320	2020-10-03	Escherichia coli	63	407
SRR12768321	2020-10-03	Escherichia coli	104	663
SRR12768330	2020-10-03	Escherichia coli	80	575
SRR12768331	2020-10-03	Escherichia coli	66	423
SRR12768332	2020-10-03	Shigella flexneri	73	478
SRR12768333	2020-10-03	Escherichia coli	2	11
SRR12768334	2020-10-03	Shigella flexneri	2	15
SRR12768335	2020-10-03	Escherichia coli	14	88
SRR12768336	2020-10-03	Escherichia coli	44	299
SRR12768393	2020-10-03	Salmonella enterica subsp. enterica serovar Mbandaka	64	461
SRR12768396	2020-10-03	Salmonella enterica subsp. enterica serovar Enteritidis	252	876
SRR12768400	2020-10-03	Salmonella enterica subsp. enterica serovar Heidelberg	30	173
SRR12768402	2020-10-03	Salmonella enterica subsp. enterica serovar Typhimurium	50	325
SRR12768403	2020-10-03	Salmonella enterica subsp. enterica serovar Enteritidis	344	1113
SRR12768404	2020-10-03	Salmonella enterica subsp. enterica serovar Enteritidis	422	1526
SRR12768407	2020-10-03	Salmonella enterica subsp. enterica serovar Enteritidis	375	971
SRR12768408	2020-10-03	Salmonella enterica subsp. enterica	55	337
SRR12768413	2020-10-03	Salmonella enterica subsp. enterica serovar Anatum	42	278
SRR12768416	2020-10-03	Salmonella enterica subsp. enterica serovar Typhimurium	80	467
SRR12768418	2020-10-03	Salmonella enterica subsp. enterica serovar Enteritidis	442	1589
SRR12768420	2020-10-03	Salmonella enterica subsp. enterica serovar Typhimurium	60	414
SRR12768421	2020-10-03	Salmonella enterica subsp. enterica serovar Enteritidis	397	1450
SRR12768426	2020-10-03	Salmonella enterica subsp. enterica serovar Minnesota	60	417
SRR12768428	2020-10-03	Salmonella enterica subsp. enterica serovar Bovismorbificans	48	309
SRR12768430	2020-10-03	Salmonella enterica subsp. enterica serovar Infantis	1	7
SRR12768431	2020-10-03	Salmonella enterica subsp. enterica serovar Enteritidis	341	818
SRR12768433	2020-10-03	Salmonella enterica subsp. enterica serovar Newport	4	30
SRR12768434	2020-10-03	Salmonella enterica subsp. enterica serovar Typhimurium	52	346
SRR12768437	2020-10-03	Salmonella enterica subsp. diarizonae	45	306
SRR12768438	2020-10-03	Salmonella enterica subsp. enterica serovar Durban	59	400
SRR12768439	2020-10-03	Salmonella enterica subsp. enterica serovar Minnesota	70	495
SRR12768441	2020-10-03	Salmonella enterica subsp. enterica	36	229
SRR12768442	2020-10-03	Salmonella enterica subsp. enterica serovar Virchow	51	327
SRR12768445	2020-10-03	Salmonella enterica subsp. enterica serovar Typhimurium	80	496
SRR12768446	2020-10-03	Salmonella enterica subsp. enterica serovar Enteritidis	649	2398
SRR12768448	2020-10-03	Salmonella enterica subsp. enterica serovar Newport	66	444
SRR12768449	2020-10-03	Salmonella enterica subsp. enterica serovar Typhimurium	42	259
SRR12768450	2020-10-03	Salmonella enterica subsp. enterica serovar Enteritidis	433	1618
SRR12769689	2020-10-04	Escherichia coli	1	6
SRR12769713	2020-10-04	Shigella flexneri	3	12
SRR12769714	2020-10-04	Escherichia coli	2	11
SRR12769728	2020-10-04	Escherichia coli	2	6
SRR12769815	2020-10-04	Shigella sonnei	2	8
SRR12769816	2020-10-04	Escherichia coli	2	16
SRR12769826	2020-10-04	Escherichia coli	1	10
SRR12769891	2020-10-04	Escherichia coli	2	4
SRR12769951	2020-10-04	Escherichia coli	1	2
SRR12769988	2020-10-04	Salmonella enterica subsp. enterica serovar Enteritidis	1	4
SRR12769997	2020-10-04	Escherichia coli	3	16
SRR12770010	2020-10-04	Escherichia coli	24	115
SRR12770030	2020-10-04	Salmonella enterica subsp. enterica serovar Rissen	2	7
SRR12770050	2020-10-04	Salmonella enterica subsp. enterica serovar Newport	61	195
SRR12770051	2020-10-04	Salmonella enterica subsp. enterica serovar Typhi	8	38
SRR12770059	2020-10-04	Salmonella enterica subsp. enterica serovar Typhimurium	354	1190
SRR12770126	2020-10-04	Salmonella enterica subsp. enterica serovar Typhimurium	30	119
SRR12770135	2020-10-04	Salmonella enterica subsp. enterica serovar Newport	86	304
SRR12770138	2020-10-04	Salmonella enterica subsp. enterica serovar Typhi	319	1162
SRR12770166	2020-10-04	Salmonella enterica subsp. enterica	19	66
SRR12770169	2020-10-04	Salmonella enterica subsp. enterica serovar Enteritidis	75	191
SRR12770180	2020-10-04	Salmonella enterica subsp. enterica serovar Typhimurium	46	280
SRR12770181	2020-10-04	Salmonella enterica subsp. enterica serovar Weltevreden	32	235
SRR12770183	2020-10-04	Salmonella enterica subsp. enterica serovar Infantis	28	124
SRR12770190	2020-10-04	Salmonella enterica subsp. enterica serovar Typhimurium	2	13
SRR12770208	2020-10-04	Salmonella enterica subsp. enterica serovar Enteritidis	337	1089
SRR12770220	2020-10-04	Salmonella enterica subsp. enterica serovar Newport	315	1260
SRR12770225	2020-10-04	Salmonella enterica subsp. enterica serovar Agama	2	8
SRR12770274	2020-10-04	Salmonella enterica subsp. enterica serovar Newport	18	87
SRR12770283	2020-10-04	Salmonella enterica subsp. enterica serovar Infantis	57	210
SRR12770302	2020-10-04	Salmonella enterica subsp. enterica serovar Typhimurium	393	1414
SRR12770304	2020-10-04	Salmonella enterica subsp. enterica serovar Paratyphi A	22	71
SRR12770317	2020-10-04	Salmonella enterica subsp. enterica serovar Typhimurium	27	123
SRR12775230	2020-10-05	Shigella sonnei	2	11
SRR12775238	2020-10-05	Escherichia coli	3	16
SRR12775239	2020-10-05	Escherichia coli	2	7
SRR12775240	2020-10-05	Escherichia coli	3	9
SRR12775241	2020-10-05	Escherichia coli	1	7
SRR12775242	2020-10-05	Escherichia coli	1	4
SRR12775505	2020-10-05	Escherichia coli	3	8
SRR12775665	2020-10-05	Salmonella enterica subsp. enterica serovar Enteritidis	53	308
SRR12775666	2020-10-05	Salmonella enterica subsp. enterica serovar Enteritidis	49	284
SRR12775667	2020-10-05	Salmonella enterica subsp. enterica serovar Enteritidis	2	6
SRR12775668	2020-10-05	Salmonella enterica subsp. enterica serovar Newport	2	7
SRR12775671	2020-10-05	Salmonella enterica subsp. enterica serovar Enteritidis	47	344
SRR12775672	2020-10-05	Salmonella enterica subsp. enterica serovar Enteritidis	40	255
SRR12775674	2020-10-05	Salmonella enterica subsp. enterica serovar Enteritidis	43	275
SRR12775675	2020-10-05	Salmonella enterica subsp. enterica	33	217
SRR12775677	2020-10-05	Salmonella enterica subsp. enterica serovar Enteritidis	3	17
SRR12775681	2020-10-05	Salmonella enterica subsp. enterica serovar Typhimurium	4	20
SRR12775682	2020-10-05	Salmonella enterica subsp. enterica serovar Typhimurium	2	12
SRR12775684	2020-10-05	Salmonella enterica subsp. enterica serovar Enteritidis	54	305
SRR12775685	2020-10-05	Salmonella enterica subsp. enterica serovar Enteritidis	54	323
SRR12775687	2020-10-05	Salmonella enterica subsp. enterica serovar Enteritidis	60	376
SRR12775691	2020-10-05	Salmonella enterica subsp. enterica serovar Enteritidis	48	316
SRR12775692	2020-10-05	Salmonella enterica subsp. enterica	4	17
SRR12775693	2020-10-05	Salmonella enterica subsp. enterica serovar Enteritidis	48	281
SRR12775695	2020-10-05	Salmonella enterica subsp. enterica serovar Saintpaul	5	21
SRR12775699	2020-10-05	Salmonella enterica subsp. enterica serovar Enteritidis	75	418
SRR12775700	2020-10-05	Salmonella enterica subsp. enterica serovar Newport	3	5
SRR12775703	2020-10-05	Salmonella enterica subsp. enterica	1	6
SRR12775704	2020-10-05	Salmonella enterica subsp. enterica serovar Bovismorbificans	8	38
SRR12775706	2020-10-05	Salmonella enterica subsp. enterica serovar Takoradi	2	8
SRR12775707	2020-10-05	Salmonella enterica subsp. enterica serovar Enteritidis	41	288
SRR12775708	2020-10-05	Salmonella enterica subsp. enterica serovar Enteritidis	1	2
SRR12781621	2020-10-06	Listeria monocytogenes	2	5
SRR12789699	2020-10-07	Escherichia coli	331	1325
SRR12789700	2020-10-07	Escherichia coli	334	1342
SRR12797840	2020-10-08	Escherichia coli	177	706
SRR12798022	2020-10-08	Escherichia coli	162	644
SRR12798023	2020-10-08	Escherichia coli	596	2400
SRR12798027	2020-10-08	Escherichia coli	350	1287
SRR12798031	2020-10-08	Shigella flexneri	184	670
SRR12798033	2020-10-08	Escherichia coli	225	878
SRR12798035	2020-10-08	Shigella flexneri	199	820
SRR12798042	2020-10-08	Listeria monocytogenes	404	1697
SRR12798240	2020-10-08	Salmonella enterica subsp. enterica serovar Paratyphi C	517	2108
SRR12798244	2020-10-08	Salmonella enterica subsp. diarizonae	519	2117
SRR12798273	2020-10-08	Salmonella enterica subsp. enterica serovar Newport	311	1257
SRR12804137	2020-10-09	Salmonella enterica subsp. enterica serovar Enteritidis	222	776
SRR12804138	2020-10-09	Salmonella enterica subsp. enterica serovar Enteritidis	276	1063
SRR12804169	2020-10-09	Salmonella enterica subsp. enterica serovar Enteritidis	235	945
SRR12804173	2020-10-09	Salmonella enterica subsp. enterica serovar Enteritidis	355	1402
SRR12804175	2020-10-09	Salmonella enterica subsp. enterica serovar Enteritidis	344	1336
SRR12804176	2020-10-09	Salmonella enterica subsp. enterica serovar Mississippi	366	1428
SRR12804178	2020-10-09	Salmonella enterica subsp. enterica serovar Enteritidis	360	1443
SRR12804180	2020-10-09	Salmonella enterica subsp. enterica serovar Enteritidis	417	1661
SRR12804181	2020-10-09	Salmonella enterica subsp. enterica serovar Enteritidis	199	703
SRR12804183	2020-10-09	Salmonella enterica subsp. enterica serovar Enteritidis	642	2509
SRR12806902	2020-10-10	Salmonella enterica subsp. enterica serovar Typhi	349	1231
SRR12806903	2020-10-10	Salmonella enterica subsp. enterica serovar Kintambo	441	1735
SRR12806905	2020-10-10	Salmonella enterica subsp. enterica serovar Amsterdam	287	1157
SRR12806909	2020-10-10	Salmonella enterica subsp. enterica serovar Amsterdam	231	917
SRR12806910	2020-10-10	Salmonella enterica subsp. enterica serovar Amsterdam	143	517
SRR12806915	2020-10-10	Salmonella enterica subsp. enterica	382	1603
SRR12806916	2020-10-10	Salmonella enterica subsp. enterica	153	564
SRR12806918	2020-10-10	Salmonella enterica subsp. enterica serovar Infantis	198	749
SRR12806919	2020-10-10	Salmonella enterica subsp. enterica serovar Infantis	443	1671
SRR12806920	2020-10-10	Salmonella enterica subsp. enterica serovar Weltevreden	507	2098
SRR12806921	2020-10-10	Salmonella enterica subsp. enterica serovar Infantis	605	2371
SRR12806922	2020-10-10	Salmonella enterica subsp. enterica serovar Virchow	278	1096
SRR12806923	2020-10-10	Salmonella enterica subsp. enterica serovar Anatum	708	2961
SRR12806925	2020-10-10	Salmonella enterica subsp. enterica serovar Infantis	400	1706
SRR12806926	2020-10-10	Salmonella enterica subsp. enterica serovar Enteritidis	5	24
SRR12806927	2020-10-10	Salmonella enterica subsp. enterica serovar Kimuenza	444	1810
SRR12806928	2020-10-10	Salmonella enterica subsp. enterica serovar Typhimurium	385	1423
SRR12806929	2020-10-10	Salmonella enterica subsp. enterica serovar Stourbridge	395	1631
SRR12806930	2020-10-10	Salmonella enterica subsp. enterica	587	2384
SRR12806932	2020-10-10	Salmonella enterica subsp. enterica serovar Typhimurium	950	3945
SRR12806933	2020-10-10	Salmonella enterica subsp. enterica serovar Virchow	628	2490
SRR12806934	2020-10-10	Salmonella enterica subsp. enterica serovar Infantis	162	616
SRR12806935	2020-10-10	Salmonella enterica subsp. enterica serovar Typhimurium	317	1195
SRR12806936	2020-10-10	Salmonella enterica subsp. enterica serovar Amsterdam	112	440
SRR12806939	2020-10-10	Salmonella enterica subsp. enterica serovar Amsterdam	286	1196
SRR12806941	2020-10-10	Salmonella enterica subsp. enterica serovar Typhimurium	600	2378
SRR12806942	2020-10-10	Salmonella enterica subsp. enterica serovar Agama	210	754
SRR12806944	2020-10-10	Salmonella enterica subsp. enterica serovar Typhimurium	367	1228
SRR12807756	2020-10-11	Escherichia coli	26	151
SRR12807757	2020-10-11	Escherichia coli	1	2
SRR12807759	2020-10-11	Escherichia coli	2	6
SRR12807760	2020-10-11	Escherichia coli	5	34
SRR12807761	2020-10-11	Escherichia coli	41	267
SRR12807762	2020-10-11	Escherichia coli	56	341
SRR12807763	2020-10-11	Escherichia coli	47	272
SRR12807764	2020-10-11	Salmonella enterica subsp. enterica serovar Typhi	13	99
SRR12813829	2020-10-12	Escherichia coli	36	213
SRR12813838	2020-10-12	Escherichia coli	28	205
SRR12813847	2020-10-12	Escherichia coli	12	45
SRR12813848	2020-10-12	Escherichia coli	3	19
SRR12813849	2020-10-12	Escherichia coli	38	233
SRR12813850	2020-10-12	Escherichia coli	36	269
SRR12813851	2020-10-12	Escherichia coli	1	8
SRR12813852	2020-10-12	Escherichia coli	23	161
SRR12813853	2020-10-12	Escherichia coli	7	31
SRR12813854	2020-10-12	Escherichia coli	24	191
SRR12813855	2020-10-12	Shigella flexneri	586	2157
SRR12813857	2020-10-12	Escherichia coli	1	4
SRR12813858	2020-10-12	Escherichia coli	19	120
SRR12813859	2020-10-12	Escherichia coli	32	206
SRR12813860	2020-10-12	Escherichia coli	53	369
SRR12813861	2020-10-12	Escherichia coli	16	97
SRR12813862	2020-10-12	Escherichia coli	43	308
SRR12813863	2020-10-12	Escherichia coli	45	277
SRR12813864	2020-10-12	Escherichia coli	34	171
SRR12813865	2020-10-12	Escherichia coli	44	250
SRR12813866	2020-10-12	Shigella flexneri	6	31
SRR12813868	2020-10-12	Shigella flexneri	1	18
SRR12813869	2020-10-12	Escherichia coli	23	161
SRR12813870	2020-10-12	Escherichia coli	37	240
SRR12813871	2020-10-12	Shigella flexneri	1	2
SRR12819250	2020-10-13	Escherichia coli	1	5
SRR12819692	2020-10-13	Listeria monocytogenes	21	171
SRR12819707	2020-10-13	Salmonella enterica subsp. enterica serovar Enteritidis	616	2294
SRR12819708	2020-10-13	Salmonella enterica subsp. enterica serovar Enteritidis	569	1717
SRR12819709	2020-10-13	Salmonella enterica subsp. enterica serovar Enteritidis	35	209
SRR12819710	2020-10-13	Salmonella enterica subsp. diarizonae	509	1764
SRR12819711	2020-10-13	Salmonella enterica subsp. enterica serovar Typhimurium	627	2473
SRR12819712	2020-10-13	Salmonella enterica subsp. enterica	276	957
SRR12819713	2020-10-13	Salmonella enterica subsp. enterica serovar Enteritidis	25	155
SRR12819714	2020-10-13	Salmonella enterica subsp. enterica serovar Bonariensis	507	2079
SRR12819715	2020-10-13	Salmonella enterica subsp. enterica serovar Enteritidis	910	2917
SRR12819716	2020-10-13	Salmonella enterica subsp. enterica serovar Enteritidis	42	241
SRR12819717	2020-10-13	Salmonella enterica subsp. enterica serovar Typhimurium	241	952
SRR12819718	2020-10-13	Salmonella enterica subsp. enterica serovar Enteritidis	688	2029
SRR12819719	2020-10-13	Salmonella enterica subsp. enterica serovar Enteritidis	420	1542
SRR12819720	2020-10-13	Salmonella enterica subsp. enterica serovar Typhimurium	516	1993
SRR12819721	2020-10-13	Salmonella enterica subsp. enterica serovar Enteritidis	38	241
SRR12819722	2020-10-13	Salmonella enterica subsp. enterica serovar Typhimurium	332	1276
SRR12819723	2020-10-13	Salmonella enterica subsp. enterica serovar Brandenburg	613	2273
SRR12819724	2020-10-13	Salmonella enterica subsp. enterica serovar Enteritidis	220	862
SRR12819725	2020-10-13	Salmonella enterica subsp. enterica serovar Typhimurium	342	1377
SRR12819726	2020-10-13	Salmonella enterica subsp. enterica serovar Enteritidis	691	2671
SRR12819727	2020-10-13	Salmonella enterica subsp. diarizonae	806	3127
SRR12819728	2020-10-13	Salmonella enterica subsp. enterica serovar Mikawasima	30	202
SRR12819777	2020-10-13	Salmonella enterica subsp. enterica serovar Enteritidis	407	1551
SRR12819778	2020-10-13	Salmonella enterica subsp. enterica serovar Virchow	252	1060
SRR12819779	2020-10-13	Salmonella enterica subsp. enterica serovar Mbandaka	19	121
SRR12819780	2020-10-13	Salmonella enterica subsp. enterica serovar Enteritidis	177	663
SRR12819781	2020-10-13	Salmonella enterica subsp. enterica serovar Typhimurium	15	98
SRR12819782	2020-10-13	Salmonella enterica subsp. enterica serovar Kentucky	499	1829
SRR12819783	2020-10-13	Salmonella enterica subsp. enterica serovar Typhi	8	51
SRR12819784	2020-10-13	Salmonella enterica subsp. enterica serovar Enteritidis	15	119
SRR12819785	2020-10-13	Salmonella enterica subsp. enterica serovar Apeyeme	257	948
SRR12819786	2020-10-13	Salmonella enterica subsp. enterica serovar Mikawasima	29	190
SRR12819787	2020-10-13	Salmonella enterica subsp. enterica	262	941
SRR12819790	2020-10-13	Salmonella enterica subsp. enterica serovar Mikawasima	13	77
SRR12819791	2020-10-13	Salmonella enterica subsp. enterica serovar Enteritidis	29	204
SRR12819792	2020-10-13	Salmonella enterica subsp. enterica serovar Enteritidis	18	121
SRR12819793	2020-10-13	Salmonella enterica subsp. enterica serovar Enteritidis	834	3229
SRR12819794	2020-10-13	Salmonella enterica subsp. enterica serovar Newport	31	208
SRR12819795	2020-10-13	Salmonella enterica subsp. enterica serovar Typhimurium	16	114
SRR12819796	2020-10-13	Salmonella enterica subsp. enterica serovar Enteritidis	28	174
SRR12819797	2020-10-13	Salmonella enterica subsp. enterica	18	136
SRR12819798	2020-10-13	Salmonella enterica subsp. enterica serovar Typhimurium	21	150
SRR12819799	2020-10-13	Salmonella enterica subsp. enterica serovar Dublin	2	10
SRR12819800	2020-10-13	Salmonella enterica subsp. enterica serovar Typhimurium	31	220
SRR12826310	2020-10-19	Escherichia coli	1	8
SRR12826349	2020-10-19	Escherichia coli	1	5
SRR12827090	2020-10-19	Salmonella enterica subsp. enterica serovar Infantis	3	15
SRR12827953	2020-10-19	Escherichia coli	2	8
SRR12827961	2020-10-19	Listeria monocytogenes	2	10
SRR12828166	2020-10-19	Escherichia coli	262	1125
SRR12828167	2020-10-19	Escherichia coli	229	967
SRR12828180	2020-10-19	Salmonella enterica subsp. enterica serovar Enteritidis	2	8
SRR12828198	2020-10-19	Salmonella enterica subsp. enterica serovar Mikawasima	1	10
SRR12828211	2020-10-19	Salmonella enterica subsp. enterica serovar Enteritidis	3	13
SRR12840956	2020-10-19	Escherichia coli	364	1056
SRR12840960	2020-10-19	Escherichia coli	332	1356
SRR12840961	2020-10-19	Escherichia coli	311	1188
SRR12840962	2020-10-19	Escherichia coli	321	1371
SRR12840963	2020-10-19	Shigella flexneri	345	1439
SRR12840967	2020-10-19	Escherichia coli	300	1217
SRR12840969	2020-10-19	Escherichia coli	339	1456
SRR12840970	2020-10-19	Escherichia coli	355	1070
SRR12840971	2020-10-19	Shigella flexneri	228	896
SRR12840976	2020-10-19	Escherichia coli	247	1015
SRR12840978	2020-10-19	Shigella flexneri	323	1356
SRR12841099	2020-10-19	Shigella flexneri	365	1578
SRR12841105	2020-10-19	Escherichia coli	248	922
SRR12841106	2020-10-19	Escherichia coli	305	1220
SRR12841107	2020-10-19	Escherichia coli	315	1267
SRR12851362	2020-10-20	Salmonella enterica subsp. enterica serovar Newport	325	1356
SRR12851365	2020-10-20	Salmonella enterica subsp. enterica serovar Bareilly	350	1388
SRR12851368	2020-10-20	Salmonella enterica subsp. enterica serovar Typhimurium	287	1143
SRR12867530	2020-10-21	Salmonella enterica subsp. enterica serovar Agama	244	1005
SRR12879895	2020-10-22	Escherichia coli	13	55
SRR12884807	2020-10-23	Escherichia coli	9	53
SRR12884836	2020-10-23	Escherichia coli	667	2162
SRR12884837	2020-10-23	Escherichia coli	19	136
SRR12884838	2020-10-23	Shigella sonnei	807	2708
SRR12884839	2020-10-23	Escherichia coli	12	83
SRR12884840	2020-10-23	Escherichia coli	12	63
SRR12884841	2020-10-23	Escherichia coli	14	81
SRR12884842	2020-10-23	Escherichia coli	7	35
SRR12884843	2020-10-23	Shigella flexneri	310	996
SRR12884844	2020-10-23	Escherichia coli	16	108
SRR12884845	2020-10-23	Escherichia coli	310	1129
SRR12884846	2020-10-23	Escherichia coli	20	84
SRR12884847	2020-10-23	Escherichia coli	19	133
SRR12884848	2020-10-23	Escherichia coli	8	37
SRR12884849	2020-10-23	Shigella flexneri	18	104
SRR12884850	2020-10-23	Escherichia coli	11	55
SRR12885490	2020-10-23	Salmonella enterica subsp. enterica serovar Typhimurium	299	870
SRR12885491	2020-10-23	Salmonella enterica subsp. enterica serovar Indiana	318	1152
SRR12885492	2020-10-23	Salmonella enterica subsp. enterica serovar Agona	350	1107
SRR12885493	2020-10-23	Salmonella enterica subsp. enterica serovar Typhimurium	484	1141
SRR12885494	2020-10-23	Salmonella enterica subsp. enterica serovar Newport	93	300
SRR12885495	2020-10-23	Salmonella enterica subsp. enterica serovar Mikawasima	199	668
SRR12885496	2020-10-23	Salmonella enterica subsp. enterica serovar Typhimurium	419	1549
SRR12885497	2020-10-23	Salmonella enterica subsp. enterica serovar Typhimurium	255	872
SRR12885504	2020-10-23	Salmonella enterica subsp. enterica serovar Bovismorbificans	1	2
SRR12885506	2020-10-23	Salmonella enterica subsp. enterica serovar Infantis	1	10
SRR12887288	2020-10-24	Escherichia coli	6	38
SRR12887290	2020-10-24	Escherichia coli	9	51
SRR12887292	2020-10-24	Escherichia coli	45	156
SRR12887293	2020-10-24	Escherichia coli	8	28
SRR12887294	2020-10-24	Escherichia coli	1	3
SRR12887295	2020-10-24	Escherichia coli	6	18
SRR12887396	2020-10-24	Salmonella enterica subsp. enterica serovar Typhi	3	18
SRR12887397	2020-10-24	Salmonella enterica subsp. enterica	164	501
SRR12887398	2020-10-24	Salmonella enterica subsp. enterica serovar Enteritidis	375	1331
SRR12887399	2020-10-24	Salmonella enterica subsp. enterica	267	865
SRR12887400	2020-10-24	Salmonella enterica subsp. houtenae	607	1524
SRR12887401	2020-10-24	Salmonella enterica subsp. enterica serovar Enteritidis	177	466
SRR12887402	2020-10-24	Salmonella enterica subsp. enterica serovar Enteritidis	722	2115
SRR12887403	2020-10-24	Salmonella enterica subsp. enterica serovar Enteritidis	359	1304
SRR12887404	2020-10-24	Salmonella enterica subsp. enterica serovar Enteritidis	532	1679
SRR12887405	2020-10-24	Salmonella enterica subsp. enterica serovar Enteritidis	573	1866
SRR12887406	2020-10-24	Salmonella enterica subsp. enterica serovar Braenderup	141	409
SRR12887407	2020-10-24	Salmonella enterica subsp. enterica serovar Typhimurium	313	1060
SRR12887408	2020-10-24	Salmonella enterica subsp. enterica	314	869
SRR12887409	2020-10-24	Salmonella enterica subsp. enterica	434	1300
SRR12887410	2020-10-24	Salmonella enterica subsp. enterica serovar Enteritidis	192	608
SRR12887411	2020-10-24	Salmonella enterica subsp. enterica	126	312
SRR12887413	2020-10-24	Salmonella enterica subsp. enterica serovar Chester	338	1160
SRR12887414	2020-10-24	Salmonella enterica subsp. enterica serovar Agama	3	13
SRR12887415	2020-10-24	Salmonella enterica subsp. enterica serovar Mikawasima	3	16
SRR12887416	2020-10-24	Salmonella enterica subsp. enterica serovar Enteritidis	493	1136
SRR12887417	2020-10-24	Salmonella enterica subsp. enterica serovar Typhimurium	145	490
SRR12887418	2020-10-24	Salmonella enterica subsp. enterica serovar Enteritidis	214	716
SRR12887419	2020-10-24	Salmonella enterica subsp. enterica serovar Newport	130	542
SRR12887420	2020-10-24	Salmonella enterica subsp. enterica serovar Enteritidis	424	1529
SRR12887422	2020-10-24	Salmonella enterica subsp. enterica serovar Enteritidis	106	437
SRR12887423	2020-10-24	Salmonella enterica subsp. enterica serovar Uganda	224	680
SRR12887425	2020-10-24	Salmonella enterica subsp. enterica serovar Typhimurium	134	515
SRR12887426	2020-10-24	Salmonella enterica subsp. enterica serovar Litchfield	215	693
SRR12887427	2020-10-24	Salmonella enterica subsp. enterica serovar Infantis	1	4
SRR12887428	2020-10-24	Salmonella enterica subsp. enterica serovar Kottbus	689	1932
SRR12887432	2020-10-24	Salmonella enterica subsp. enterica serovar Newport	5	30
SRR12887433	2020-10-24	Salmonella enterica subsp. enterica serovar Enteritidis	432	1559
SRR12893138	2020-10-25	Escherichia coli	39	128
SRR12893139	2020-10-25	Escherichia coli	76	323
SRR12893140	2020-10-25	Escherichia coli	55	208
SRR12916382	2020-10-27	Shigella flexneri	4233	18270
SRR12916383	2020-10-27	Escherichia coli	113	421
SRR12916418	2020-10-27	Escherichia coli	44	113
SRR12916419	2020-10-27	Escherichia coli	7	20
SRR12916421	2020-10-27	Escherichia coli	89	332
SRR12916494	2020-10-27	Listeria monocytogenes	46	173
SRR12916495	2020-10-27	Listeria monocytogenes	162	558
SRR12916496	2020-10-27	Salmonella enterica subsp. enterica serovar Enteritidis	2	11
SRR12916513	2020-10-27	Salmonella enterica subsp. enterica serovar Enteritidis	4	24
SRR12916514	2020-10-27	Salmonella enterica subsp. enterica serovar Enteritidis	33	100
SRR12916515	2020-10-27	Salmonella enterica subsp. enterica	3	4
SRR12916516	2020-10-27	Salmonella enterica subsp. enterica	60	187
SRR12916517	2020-10-27	Salmonella enterica subsp. enterica serovar Enteritidis	59	213
SRR12916520	2020-10-27	Salmonella enterica subsp. enterica serovar Oslo	52	144
SRR12916522	2020-10-27	Salmonella enterica subsp. enterica serovar Typhimurium	44	138
SRR12916523	2020-10-27	Salmonella enterica subsp. enterica serovar Enteritidis	5	17
SRR12916524	2020-10-27	Salmonella enterica subsp. enterica serovar Typhimurium	87	310
SRR12916526	2020-10-27	Salmonella enterica subsp. enterica serovar Enteritidis	9	39
SRR12916529	2020-10-27	Salmonella enterica subsp. enterica serovar Infantis	102	335
SRR12916531	2020-10-27	Salmonella enterica subsp. enterica	23	52
SRR12916532	2020-10-27	Salmonella enterica subsp. enterica serovar Typhimurium	14	86
SRR12916533	2020-10-27	Salmonella enterica subsp. enterica serovar Enteritidis	26	73
SRR12916534	2020-10-27	Salmonella enterica subsp. enterica serovar Enteritidis	35	94
SRR12916536	2020-10-27	Salmonella enterica subsp. enterica serovar Mikawasima	46	149
SRR12916537	2020-10-27	Salmonella enterica subsp. enterica serovar Enteritidis	5	27
SRR12916538	2020-10-27	Salmonella enterica subsp. enterica	77	293
SRR12916539	2020-10-27	Salmonella enterica subsp. enterica serovar Enteritidis	42	120
SRR12916540	2020-10-27	Salmonella enterica subsp. enterica	52	194
SRR12916543	2020-10-27	Salmonella enterica subsp. enterica serovar Enteritidis	44	140
SRR12916544	2020-10-27	Salmonella enterica subsp. enterica serovar Enteritidis	20	52
SRR12916545	2020-10-27	Salmonella enterica subsp. enterica serovar Java	69	262
SRR12916546	2020-10-27	Salmonella enterica subsp. enterica serovar Enteritidis	49	149
SRR12916547	2020-10-27	Salmonella enterica subsp. enterica serovar Typhimurium	95	297
SRR12916549	2020-10-27	Salmonella enterica subsp. enterica serovar Enteritidis	4	9
SRR12916550	2020-10-27	Salmonella enterica subsp. enterica serovar Enteritidis	18	41
SRR12916551	2020-10-27	Salmonella enterica subsp. enterica	31	85
SRR12916552	2020-10-27	Salmonella enterica subsp. enterica serovar Enteritidis	7	40
SRR12916553	2020-10-27	Salmonella enterica subsp. enterica serovar Telelkebir	67	243
SRR12916554	2020-10-27	Salmonella enterica subsp. enterica serovar Enteritidis	5	11
SRR12916555	2020-10-27	Salmonella enterica subsp. enterica serovar Enteritidis	4	20
SRR12916556	2020-10-27	Salmonella enterica subsp. enterica serovar Enteritidis	1	2
SRR12937794	2020-10-29	Escherichia coli	4	11
SRR12937801	2020-10-29	Escherichia coli	4	18
SRR12937816	2020-10-29	Escherichia coli	6	30
SRR12938511	2020-10-29	Salmonella enterica subsp. enterica serovar Typhi	3	13
SRR12956127	2020-10-30	Escherichia coli	1	5
SRR12956128	2020-10-30	Escherichia coli	5	18
SRR12956695	2020-10-30	Salmonella enterica subsp. enterica serovar Enteritidis	4	24
SRR12956696	2020-10-30	Salmonella enterica subsp. enterica serovar Typhimurium	6	30
SRR12956698	2020-10-30	Salmonella enterica subsp. enterica serovar Hadar	5	13
SRR12956699	2020-10-30	Salmonella enterica subsp. enterica serovar Enteritidis	2	4
SRR12956701	2020-10-30	Salmonella enterica subsp. enterica serovar Enteritidis	3	6
SRR12956702	2020-10-30	Salmonella enterica subsp. enterica serovar Mikawasima	4	14
SRR12956703	2020-10-30	Salmonella enterica subsp. enterica serovar Typhimurium	3	24
SRR12956705	2020-10-30	Salmonella enterica subsp. enterica serovar Enteritidis	8	48
SRR12956707	2020-10-30	Salmonella enterica subsp. enterica serovar Enteritidis	4	17
SRR12956708	2020-10-30	Salmonella enterica subsp. enterica serovar Mikawasima	8	35
SRR12956709	2020-10-30	Salmonella enterica subsp. enterica serovar Mikawasima	8	35
SRR12956710	2020-10-30	Salmonella enterica subsp. enterica	2	6
SRR12956711	2020-10-30	Salmonella enterica subsp. enterica serovar Typhimurium	1	10
SRR12956713	2020-10-30	Salmonella enterica subsp. enterica serovar Enteritidis	5	35
SRR12956714	2020-10-30	Salmonella enterica subsp. enterica serovar Enteritidis	4	21
SRR12956715	2020-10-30	Salmonella enterica subsp. enterica serovar Enteritidis	4	6
SRR12956716	2020-10-30	Salmonella enterica subsp. enterica serovar Enteritidis	3	14
SRR12956719	2020-10-30	Salmonella enterica subsp. enterica serovar Java	5	19
SRR12956720	2020-10-30	Salmonella enterica subsp. enterica serovar Enteritidis	1	6
SRR12956721	2020-10-30	Salmonella enterica subsp. enterica serovar Enteritidis	3	8
SRR12956722	2020-10-30	Salmonella enterica subsp. enterica serovar Typhimurium	5	29
SRR12956725	2020-10-30	Salmonella enterica subsp. enterica serovar Enteritidis	1	2
SRR12956726	2020-10-30	Salmonella enterica subsp. enterica serovar Enteritidis	7	39
SRR12956727	2020-10-30	Salmonella enterica subsp. enterica serovar Typhimurium	6	25
SRR12956728	2020-10-30	Salmonella enterica subsp. enterica serovar Enteritidis	4	15
SRR12956729	2020-10-30	Salmonella enterica subsp. enterica serovar Enteritidis	2	13
SRR12956730	2020-10-30	Salmonella enterica subsp. enterica serovar Typhimurium	3	15
SRR12958965	2020-10-31	Escherichia coli	3	14
SRR12958967	2020-10-31	Shigella flexneri	2	3
SRR12958969	2020-10-31	Escherichia coli	5	29
SRR12958986	2020-10-31	Escherichia coli	4	18
SRR12958992	2020-10-31	Listeria monocytogenes	508	1348
SRR12959002	2020-10-31	Salmonella enterica subsp. enterica	377	1339
SRR12959004	2020-10-31	Salmonella enterica subsp. enterica serovar Typhimurium	244	752
SRR12959006	2020-10-31	Salmonella enterica subsp. enterica serovar Idikan	333	1156
SRR12959008	2020-10-31	Salmonella enterica subsp. enterica serovar Hadar	310	1072
SRR12959009	2020-10-31	Salmonella enterica subsp. enterica serovar Pomona	347	1187
SRR12959012	2020-10-31	Salmonella enterica subsp. enterica serovar Muenster	189	509
SRR12959013	2020-10-31	Salmonella enterica subsp. enterica serovar Enteritidis	1	3
SRR12959020	2020-10-31	Salmonella enterica subsp. enterica serovar Stanley	157	552
SRR12959021	2020-10-31	Salmonella enterica subsp. enterica serovar Infantis	207	743
SRR12959023	2020-10-31	Salmonella enterica subsp. enterica serovar Infantis	211	699
SRR12959024	2020-10-31	Salmonella enterica subsp. diarizonae	365	1148
SRR12959025	2020-10-31	Salmonella enterica subsp. enterica serovar Typhimurium	316	978
SRR12959026	2020-10-31	Salmonella enterica subsp. enterica serovar Enteritidis	1	3
SRR12959029	2020-10-31	Salmonella enterica subsp. enterica serovar Typhimurium	340	1045
SRR12959032	2020-10-31	Salmonella enterica subsp. enterica serovar Oranienburg	832	2273
SRR12963003	2020-11-01	Escherichia coli	1	5
SRR12963004	2020-11-01	Escherichia coli	3	18
SRR12963005	2020-11-01	Shigella flexneri	349	1243
SRR12963006	2020-11-01	Escherichia coli	874	2494
SRR12963007	2020-11-01	Escherichia coli	269	735
SRR12963008	2020-11-01	Shigella flexneri	9	42
SRR12963009	2020-11-01	Shigella sonnei	2	14
SRR12963011	2020-11-01	Escherichia coli	436	1668
SRR12963012	2020-11-01	Escherichia coli	3	22
SRR12963013	2020-11-01	Shigella flexneri	379	1408
SRR12963014	2020-11-01	Escherichia coli	6	19
SRR12963017	2020-11-01	Escherichia coli	4	11
SRR12963018	2020-11-01	Shigella flexneri	4	21
SRR12963020	2020-11-01	Shigella flexneri	354	1262
SRR12963023	2020-11-01	Shigella sonnei	335	1173
SRR12974250	2020-11-03	Salmonella enterica subsp. enterica serovar Enteritidis	344	1218
SRR12974251	2020-11-03	Salmonella enterica subsp. enterica serovar Enteritidis	205	692
SRR12982325	2020-11-04	Salmonella enterica subsp. enterica serovar Enteritidis	1	8
SRR12982328	2020-11-04	Salmonella enterica subsp. enterica serovar Enteritidis	201	695
SRR12982331	2020-11-04	Salmonella enterica subsp. enterica serovar Enteritidis	324	1217
SRR12982338	2020-11-04	Salmonella enterica subsp. enterica serovar Enteritidis	880	2257
SRR12995211	2020-11-05	Salmonella enterica subsp. enterica serovar Agona	1	6
SRR13004323	2020-11-07	Escherichia coli	239	870
SRR13004326	2020-11-07	Shigella flexneri	114	343
SRR13004327	2020-11-07	Escherichia coli	459	1781
SRR13004333	2020-11-07	Listeria monocytogenes	356	1269
SRR13004334	2020-11-07	Listeria monocytogenes	322	1221
SRR13004341	2020-11-07	Salmonella enterica subsp. enterica serovar Infantis	246	824
SRR13004343	2020-11-07	Salmonella enterica subsp. enterica serovar Bareilly	222	716
SRR13004349	2020-11-07	Salmonella enterica subsp. enterica	220	792
SRR13004354	2020-11-07	Salmonella enterica subsp. enterica serovar Kottbus	181	686
SRR13004355	2020-11-07	Salmonella enterica subsp. enterica serovar Infantis	88	279
SRR13004357	2020-11-07	Salmonella enterica subsp. enterica serovar Newport	79	282
SRR13008256	2020-11-08	Escherichia coli	125	472
SRR13008400	2020-11-08	Escherichia coli	296	936
SRR13008401	2020-11-08	Escherichia coli	222	724
SRR13008533	2020-11-08	Escherichia coli	16	70
SRR13008648	2020-11-08	Salmonella enterica subsp. enterica	167	495
SRR13008650	2020-11-08	Salmonella enterica subsp. enterica serovar Typhimurium	172	495
SRR13008651	2020-11-08	Salmonella enterica subsp. enterica serovar Typhimurium	137	507
SRR13008653	2020-11-08	Salmonella enterica subsp. enterica serovar Enteritidis	304	1024
SRR13008656	2020-11-08	Salmonella enterica subsp. enterica serovar Enteritidis	189	610
SRR13008657	2020-11-08	Salmonella enterica subsp. enterica serovar Enteritidis	206	756
SRR13008660	2020-11-08	Salmonella enterica subsp. enterica	84	286
SRR13008661	2020-11-08	Salmonella enterica subsp. enterica serovar Enteritidis	204	687
SRR13008662	2020-11-08	Salmonella enterica subsp. enterica serovar Enteritidis	174	544
SRR13008663	2020-11-08	Salmonella enterica subsp. enterica	227	854
SRR13008668	2020-11-08	Salmonella enterica subsp. enterica serovar Enteritidis	214	633
SRR13008669	2020-11-08	Salmonella enterica subsp. enterica serovar Enteritidis	265	898
SRR13008672	2020-11-08	Salmonella enterica subsp. enterica serovar Enteritidis	183	692
SRR13008675	2020-11-08	Salmonella enterica subsp. enterica serovar Enteritidis	254	883
SRR13012047	2020-11-09	Escherichia coli	26	70
SRR13012048	2020-11-09	Escherichia coli	81	246
SRR13012049	2020-11-09	Escherichia coli	29	107
SRR13012050	2020-11-09	Shigella flexneri	52	185
SRR13012051	2020-11-09	Escherichia coli	30	94
SRR13012052	2020-11-09	Escherichia coli	99	390
SRR13012053	2020-11-09	Escherichia coli	72	268
SRR13012054	2020-11-09	Shigella flexneri	29	123
SRR13012055	2020-11-09	Escherichia coli	45	176
SRR13020518	2020-11-10	Listeria monocytogenes	21	55
SRR13020568	2020-11-10	Salmonella enterica subsp. enterica serovar Infantis	200	795
SRR13020571	2020-11-10	Salmonella enterica subsp. enterica serovar Enteritidis	45	145
SRR13020572	2020-11-10	Salmonella enterica subsp. enterica serovar Infantis	105	399
SRR13020576	2020-11-10	Salmonella enterica subsp. enterica serovar Enteritidis	191	744
SRR13020577	2020-11-10	Salmonella enterica subsp. enterica serovar Infantis	42	140
SRR13020578	2020-11-10	Salmonella enterica subsp. enterica serovar Singapore	30	90
SRR13020580	2020-11-10	Salmonella enterica subsp. enterica serovar Infantis	236	706
SRR13020586	2020-11-10	Salmonella enterica subsp. enterica serovar Infantis	42	129
SRR13020587	2020-11-10	Salmonella enterica subsp. enterica serovar Infantis	176	619
SRR13020588	2020-11-10	Salmonella enterica subsp. enterica serovar Infantis	113	417
SRR13020589	2020-11-10	Salmonella enterica subsp. enterica serovar Infantis	53	190
SRR13020590	2020-11-10	Salmonella enterica subsp. enterica serovar Enteritidis	126	410
SRR13020591	2020-11-10	Salmonella enterica subsp. enterica serovar Infantis	104	425
SRR13020593	2020-11-10	Salmonella enterica subsp. enterica	27	76
SRR13020594	2020-11-10	Salmonella enterica subsp. enterica serovar Infantis	301	1097
SRR13020595	2020-11-10	Salmonella enterica subsp. enterica serovar Bareilly	131	439
SRR13020596	2020-11-10	Salmonella enterica subsp. enterica serovar Enteritidis	161	614
SRR13020598	2020-11-10	Salmonella enterica subsp. enterica serovar Infantis	33	132
SRR13020599	2020-11-10	Salmonella enterica subsp. enterica serovar Typhimurium	72	250
SRR13020602	2020-11-10	Salmonella enterica subsp. enterica serovar Enteritidis	95	411
SRR13020603	2020-11-10	Salmonella enterica subsp. enterica serovar Infantis	199	749
SRR13020605	2020-11-10	Salmonella enterica subsp. enterica serovar Infantis	73	248
SRR13020606	2020-11-10	Salmonella enterica subsp. enterica serovar Infantis	47	167
SRR13020607	2020-11-10	Salmonella enterica subsp. enterica serovar Infantis	61	218
SRR13020608	2020-11-10	Salmonella enterica subsp. enterica serovar Infantis	149	438
SRR13020610	2020-11-10	Salmonella enterica subsp. enterica serovar Enteritidis	53	160
SRR13020611	2020-11-10	Salmonella enterica subsp. enterica serovar Litchfield	67	221
SRR13037800	2020-11-11	Salmonella enterica subsp. enterica serovar Muenster	129	331
SRR13049223	2020-11-12	Escherichia albertii	584	3318
SRR13049225	2020-11-12	Escherichia albertii	678	4210
SRR13049228	2020-11-12	Escherichia coli	1	4
SRR13049229	2020-11-12	Escherichia albertii	391	2332
SRR13049231	2020-11-12	Escherichia albertii	664	4332
SRR13049232	2020-11-12	Escherichia albertii	613	3892
SRR13049234	2020-11-12	Escherichia albertii	763	4764
SRR13049235	2020-11-12	Escherichia coli	220	826
SRR13049237	2020-11-12	Escherichia albertii	690	4549
SRR13049239	2020-11-12	Escherichia coli	54	299
SRR13049241	2020-11-12	Escherichia coli	204	945
SRR13049242	2020-11-12	Escherichia coli	208	861
SRR13049243	2020-11-12	Escherichia coli	55	348
SRR13049244	2020-11-12	Escherichia coli	232	912
SRR13050047	2020-11-12	Listeria monocytogenes	746	4805
SRR13050246	2020-11-12	Escherichia coli	119	478
SRR13050260	2020-11-12	Salmonella enterica subsp. enterica serovar Enteritidis	2	9
SRR13058064	2020-11-13	Salmonella enterica subsp. enterica serovar Newport	74	420
SRR13058067	2020-11-13	Salmonella enterica subsp. enterica serovar Enteritidis	37	218
SRR13058069	2020-11-13	Salmonella enterica subsp. enterica serovar Enteritidis	675	4129
SRR13058070	2020-11-13	Salmonella enterica subsp. enterica serovar Chester	58	325
SRR13058073	2020-11-13	Salmonella enterica subsp. enterica serovar Infantis	644	4072
SRR13058075	2020-11-13	Salmonella enterica subsp. enterica serovar Mississippi	651	4260
SRR13058077	2020-11-13	Salmonella enterica subsp. enterica serovar Enteritidis	59	356
SRR13058078	2020-11-13	Salmonella enterica subsp. enterica serovar Enteritidis	535	3363
SRR13058079	2020-11-13	Salmonella enterica subsp. enterica serovar Enteritidis	64	370
SRR13058081	2020-11-13	Salmonella enterica subsp. enterica serovar Apapa	624	4043
SRR13058082	2020-11-13	Salmonella enterica subsp. diarizonae	24	133
SRR13058083	2020-11-13	Salmonella enterica subsp. enterica serovar Enteritidis	561	3689
SRR13058084	2020-11-13	Salmonella enterica subsp. enterica serovar Enteritidis	566	3583
SRR13058085	2020-11-13	Salmonella enterica subsp. enterica serovar Oranienburg	543	3290
SRR13058086	2020-11-13	Salmonella enterica subsp. enterica serovar Typhimurium	24	127
SRR13058087	2020-11-13	Salmonella enterica subsp. enterica serovar Enteritidis	648	4246
SRR13058088	2020-11-13	Salmonella enterica subsp. enterica serovar Enteritidis	60	371
SRR13058114	2020-11-13	Salmonella enterica subsp. enterica	582	3452
SRR13058115	2020-11-13	Salmonella enterica subsp. enterica serovar Enteritidis	701	4508
SRR13058116	2020-11-13	Salmonella enterica subsp. enterica serovar Infantis	613	3925
SRR13058117	2020-11-13	Salmonella enterica subsp. enterica serovar Typhimurium	28	139
SRR13058118	2020-11-13	Salmonella enterica subsp. enterica serovar Enteritidis	42	193
SRR13058138	2020-11-13	Salmonella enterica subsp. enterica serovar Bareilly	65	434
SRR13058139	2020-11-13	Salmonella enterica subsp. diarizonae	47	241
SRR13058140	2020-11-13	Salmonella enterica subsp. enterica serovar Enteritidis	44	248
SRR13058141	2020-11-13	Salmonella enterica subsp. enterica	805	5260
SRR13058142	2020-11-13	Salmonella enterica subsp. diarizonae	69	474
SRR13058143	2020-11-13	Salmonella enterica subsp. enterica serovar Enteritidis	39	248
SRR13058144	2020-11-13	Salmonella enterica subsp. enterica serovar Plymouth	36	193
SRR13058145	2020-11-13	Salmonella enterica subsp. diarizonae	72	453
SRR13058148	2020-11-13	Salmonella enterica subsp. enterica serovar Enteritidis	84	530
SRR13061431	2020-11-14	Escherichia albertii	1	4
SRR13061434	2020-11-14	Escherichia albertii	1	6
SRR13061440	2020-11-14	Escherichia albertii	7	34
SRR13061442	2020-11-14	Escherichia albertii	3	10
SRR13061444	2020-11-14	Shigella flexneri	1	5
SRR13061450	2020-11-14	Escherichia albertii	9	39
SRR13061451	2020-11-14	Escherichia albertii	1	7
SRR13061465	2020-11-14	Escherichia albertii	2	5
SRR13061471	2020-11-14	Salmonella enterica subsp. diarizonae	1	1
SRR13061473	2020-11-14	Salmonella enterica subsp. enterica serovar Typhimurium	1	6
SRR13061479	2020-11-14	Salmonella enterica subsp. diarizonae	2	8
SRR13061482	2020-11-14	Salmonella enterica subsp. diarizonae	3	13
SRR13061483	2020-11-14	Salmonella enterica subsp. diarizonae	1	2
SRR13061485	2020-11-14	Salmonella enterica subsp. diarizonae	1	4
SRR13061486	2020-11-14	Salmonella enterica subsp. diarizonae	2	11
SRR13061489	2020-11-14	Salmonella enterica subsp. enterica	3	13
SRR13061490	2020-11-14	Salmonella enterica subsp. diarizonae	5	20
SRR13062455	2020-11-15	Escherichia coli	15	69
SRR13075277	2020-11-17	Escherichia albertii	2	20
SRR13075403	2020-11-17	Escherichia albertii	1	6
SRR13075441	2020-11-17	Escherichia albertii	7	45
SRR13075442	2020-11-17	Escherichia albertii	3	9
SRR13075479	2020-11-17	Escherichia albertii	2	3
SRR13075483	2020-11-17	Escherichia coli	4	18
SRR13075485	2020-11-17	Escherichia coli	13	57
SRR13075486	2020-11-17	Escherichia albertii	1	4
SRR13075487	2020-11-17	Escherichia albertii	1	3
SRR13075488	2020-11-17	Escherichia coli	8	29
SRR13075489	2020-11-17	Escherichia albertii	3	21
SRR13075490	2020-11-17	Escherichia coli	12	62
SRR13075502	2020-11-17	Escherichia coli	3	11
SRR13075503	2020-11-17	Escherichia albertii	5	30
SRR13081716	2020-11-18	Escherichia coli	143	963
SRR13081913	2020-11-18	Salmonella enterica subsp. enterica serovar Enteritidis	3	12
SRR13081914	2020-11-18	Salmonella enterica subsp. enterica serovar Typhimurium	1	5
SRR13081916	2020-11-18	Salmonella enterica subsp. enterica serovar Typhimurium	2	11
SRR13081918	2020-11-18	Salmonella enterica subsp. enterica	4	9
SRR13081919	2020-11-18	Salmonella enterica subsp. enterica serovar Enteritidis	3	7
SRR13081920	2020-11-18	Salmonella enterica subsp. enterica	4	12
SRR13081921	2020-11-18	Salmonella enterica subsp. enterica serovar Typhimurium	8	28
SRR13081924	2020-11-18	Salmonella enterica subsp. enterica serovar Typhimurium	5	17
SRR13081925	2020-11-18	Salmonella enterica subsp. enterica serovar Enteritidis	1	11
SRR13088101	2020-11-19	Escherichia coli	155	1086
SRR13088102	2020-11-19	Salmonella enterica subsp. enterica serovar Saintpaul	2	9
SRR13088103	2020-11-19	Salmonella enterica subsp. enterica serovar Typhimurium	130	797
SRR13088104	2020-11-19	Salmonella enterica subsp. enterica serovar Infantis	6	43
SRR13088105	2020-11-19	Salmonella enterica subsp. enterica serovar Typhimurium	208	1339
SRR13088107	2020-11-19	Salmonella enterica subsp. enterica serovar Oranienburg	6	46
SRR13088108	2020-11-19	Salmonella enterica subsp. enterica serovar Paratyphi A	6	41
SRR13088111	2020-11-19	Salmonella enterica subsp. enterica serovar Hvittingfoss	4	19
SRR13092446	2020-11-20	Escherichia albertii	7	41
SRR13092447	2020-11-20	Escherichia coli	7	55
SRR13092448	2020-11-20	Shigella flexneri	4	21
SRR13092449	2020-11-20	Shigella flexneri	6	48
SRR13092450	2020-11-20	Shigella flexneri	144	1030
SRR13092451	2020-11-20	Shigella flexneri	4	15
SRR13092452	2020-11-20	Escherichia albertii	124	779
SRR13092453	2020-11-20	Escherichia albertii	151	920
SRR13092454	2020-11-20	Escherichia albertii	62	373
SRR13092455	2020-11-26	Shigella flexneri	10	57
SRR13092456	2020-11-20	Escherichia albertii	156	1000
SRR13092457	2020-11-20	Escherichia coli	223	1432
SRR13092458	2020-11-20	Escherichia albertii	129	898
SRR13092459	2020-11-20	Escherichia albertii	198	1264
SRR13092460	2020-11-20	Escherichia albertii	144	935
SRR13092461	2020-11-20	Escherichia albertii	44	290
SRR13092462	2020-11-20	Escherichia coli	158	1014
SRR13092463	2020-11-20	Escherichia fergusonii	184	1139
SRR13092464	2020-11-20	Escherichia albertii	130	885
SRR13092465	2020-11-26	Shigella flexneri	5	40
SRR13092466	2020-11-20	Escherichia albertii	122	736
SRR13092468	2020-11-20	Escherichia albertii	10	71
SRR13092469	2020-11-20	Escherichia albertii	157	1090
SRR13092470	2020-11-26	Escherichia coli	9	72
SRR13092471	2020-11-26	Escherichia coli	6	35
SRR13092472	2020-11-20	Shigella dysenteriae	173	1125
SRR13092475	2020-11-20	Escherichia albertii	198	1268
SRR13092476	2020-11-20	Escherichia albertii	152	965
SRR13093697	2020-11-20	Listeria monocytogenes	8	35
SRR13093701	2020-11-20	Listeria monocytogenes	8	53
SRR13093778	2020-11-20	Salmonella enterica subsp. enterica serovar Eboko	3	13
SRR13093779	2020-11-20	Salmonella enterica subsp. enterica serovar Typhimurium	11	57
SRR13093780	2020-11-20	Salmonella enterica subsp. enterica serovar Infantis	6	65
SRR13093781	2020-11-20	Salmonella enterica subsp. enterica serovar Mikawasima	9	44
SRR13093782	2020-11-20	Salmonella enterica subsp. enterica serovar Durban	5	19
SRR13093783	2020-11-20	Salmonella enterica subsp. enterica serovar Bovismorbificans	150	1037
SRR13093784	2020-11-20	Salmonella enterica subsp. enterica serovar Haifa	1	4
SRR13093785	2020-11-20	Salmonella enterica subsp. enterica serovar Agama	7	35
SRR13093786	2020-11-20	Salmonella enterica subsp. enterica serovar Infantis	26	180
SRR13093787	2020-11-20	Salmonella enterica subsp. enterica serovar Javiana	3	19
SRR13093789	2020-11-20	Salmonella enterica subsp. enterica serovar Typhimurium	101	745
SRR13093792	2020-11-20	Salmonella enterica subsp. enterica serovar Apapa	6	29
SRR13093795	2020-11-20	Salmonella enterica subsp. enterica serovar Infantis	2	10
SRR13093796	2020-11-20	Salmonella enterica subsp. enterica serovar Enteritidis	14	77
SRR13093797	2020-11-20	Salmonella enterica subsp. enterica serovar Enteritidis	174	1046
SRR13093798	2020-11-20	Salmonella enterica subsp. enterica serovar Telelkebir	6	27
SRR13093802	2020-11-20	Salmonella enterica subsp. enterica serovar Javiana	6	48
SRR13093803	2020-11-20	Salmonella enterica subsp. enterica serovar Cerro	116	789
SRR13093804	2020-11-20	Salmonella enterica subsp. enterica serovar Typhimurium	6	28
SRR13093805	2020-11-20	Salmonella enterica subsp. enterica serovar Bovismorbificans	6	48
SRR13093809	2020-11-20	Salmonella enterica subsp. diarizonae	125	844
SRR13093810	2020-11-20	Salmonella enterica subsp. enterica serovar Bareilly	1	3
SRR13093811	2020-11-20	Salmonella enterica subsp. enterica serovar Enteritidis	131	875
SRR13093812	2020-11-20	Salmonella enterica subsp. enterica	8	47
SRR13093813	2020-11-20	Salmonella enterica subsp. enterica serovar Mbandaka	6	45
SRR13104353	2020-11-23	Escherichia coli	4	22
SRR13104354	2020-11-23	Escherichia coli	2	13
SRR13128418	2020-11-25	Escherichia coli	2	5
SRR13128419	2020-11-24	Escherichia coli	2	17
SRR13128422	2020-11-24	Listeria monocytogenes	6	30
SRR13128509	2020-11-25	Salmonella enterica subsp. enterica serovar Mbandaka	2	13
SRR13128510	2020-11-25	Salmonella enterica subsp. enterica serovar Enteritidis	6	24
SRR13128511	2020-11-25	Salmonella enterica subsp. enterica serovar Enteritidis	4	20
SRR13128512	2020-11-25	Salmonella enterica subsp. enterica serovar Enteritidis	3	14
SRR13128513	2020-11-24	Salmonella enterica subsp. enterica serovar Enteritidis	7	55
SRR13128514	2020-11-25	Salmonella enterica subsp. enterica serovar Enteritidis	8	52
SRR13128515	2020-11-24	Salmonella enterica subsp. enterica serovar Enteritidis	5	37
SRR13128516	2020-11-25	Salmonella enterica subsp. enterica serovar Enteritidis	8	51
SRR13128517	2020-11-25	Salmonella enterica subsp. enterica serovar Enteritidis	6	28
SRR13128518	2020-11-25	Salmonella enterica subsp. enterica serovar Enteritidis	6	20
SRR13128519	2020-11-25	Salmonella enterica subsp. enterica	4	30
SRR13128520	2020-11-25	Salmonella enterica subsp. enterica serovar Enteritidis	6	29
SRR13128521	2020-11-25	Salmonella enterica subsp. enterica serovar Mbandaka	8	61
SRR13128522	2020-11-24	Salmonella enterica subsp. enterica	2	19
SRR13128523	2020-11-25	Salmonella enterica subsp. enterica serovar Agama	9	64
SRR13128524	2020-11-24	Salmonella enterica subsp. enterica serovar Enteritidis	4	15
SRR13128525	2020-11-24	Salmonella enterica subsp. enterica serovar Enteritidis	3	17
SRR13128526	2020-11-25	Salmonella enterica subsp. enterica serovar Typhimurium	4	20
SRR13128527	2020-11-25	Salmonella enterica subsp. enterica serovar Infantis	2	22
SRR13128528	2020-11-25	Salmonella enterica subsp. enterica serovar Enteritidis	5	37
SRR13128530	2020-11-25	Salmonella enterica subsp. enterica serovar Infantis	5	39
SRR13128531	2020-11-24	Salmonella enterica subsp. enterica	2	12
SRR13128532	2020-11-25	Salmonella enterica subsp. enterica serovar Enteritidis	5	46
SRR13128533	2020-11-25	Salmonella enterica subsp. enterica serovar Enteritidis	1	4
SRR13128534	2020-11-25	Salmonella enterica subsp. enterica serovar Enteritidis	6	37
SRR13128535	2020-11-25	Salmonella enterica subsp. enterica serovar Infantis	2	7
SRR13128536	2020-11-25	Salmonella enterica subsp. enterica serovar Enteritidis	3	14
SRR13128537	2020-11-25	Salmonella enterica subsp. enterica serovar Enteritidis	3	16
SRR13143307	2020-11-25	Escherichia coli	63	433
SRR13144377	2020-11-25	Salmonella enterica subsp. enterica serovar Typhi	72	491
SRR13144385	2020-11-25	Salmonella enterica subsp. enterica serovar Typhimurium	31	196
SRR13144397	2020-11-26	Salmonella enterica subsp. enterica serovar Agona	28	152
SRR13153579	2020-11-26	Escherichia coli	2	9
SRR13153581	2020-11-26	Escherichia coli	13	84
SRR13153582	2020-11-26	Escherichia coli	56	296
SRR13153583	2020-11-26	Escherichia coli	17	96
SRR13153584	2020-11-26	Shigella flexneri	73	418
SRR13153585	2020-11-26	Escherichia coli	57	289
SRR13153586	2020-11-26	Escherichia coli	135	754
SRR13153587	2020-11-26	Shigella flexneri	54	378
SRR13153588	2020-11-26	Escherichia coli	17	71
SRR13153589	2020-11-26	Escherichia coli	74	410
SRR13153590	2020-11-26	Escherichia coli	10	62
SRR13153591	2020-11-26	Escherichia coli	9	47
SRR13153592	2020-11-26	Escherichia coli	39	273
SRR13153593	2020-11-26	Shigella sonnei	1	5
SRR13153594	2020-11-26	Shigella flexneri	213	1326
SRR13153595	2020-11-26	Listeria monocytogenes	5	29
SRR13153596	2020-11-26	Listeria monocytogenes	159	952
SRR13153597	2020-11-26	Escherichia coli	193	1268
SRR13153598	2020-11-26	Listeria monocytogenes	6	51
SRR13153599	2020-11-26	Listeria monocytogenes	133	826
SRR13153600	2020-11-26	Shigella flexneri	242	1537
SRR13153601	2020-11-26	Shigella flexneri	9	66
SRR13153602	2020-11-26	Listeria monocytogenes	155	1019
SRR13153617	2020-11-26	Salmonella enterica subsp. enterica serovar Bovismorbificans	40	246
SRR13153618	2020-11-26	Listeria monocytogenes	1	8
SRR13153619	2020-11-26	Listeria monocytogenes	3	25
SRR13153620	2020-11-26	Salmonella enterica subsp. enterica serovar Virchow	3	16
SRR13153621	2020-11-26	Listeria monocytogenes	148	938
SRR13153622	2020-11-26	Listeria monocytogenes	130	807
SRR13153623	2020-11-26	Salmonella enterica subsp. enterica serovar Agona	26	151
SRR13153624	2020-11-26	Escherichia coli	131	872
SRR13153625	2020-11-26	Salmonella enterica subsp. enterica serovar Newport	57	371
SRR13153626	2020-11-26	Salmonella enterica subsp. enterica serovar Typhimurium	95	631
SRR13153627	2020-11-26	Salmonella enterica subsp. enterica serovar Typhimurium	56	306
SRR13153670	2020-11-26	Salmonella enterica subsp. enterica serovar Poona	62	413
SRR13153671	2020-11-26	Salmonella enterica subsp. enterica serovar Typhimurium	49	329
SRR13153672	2020-11-26	Salmonella enterica subsp. enterica serovar Typhimurium	71	419
SRR13153673	2020-11-26	Salmonella enterica subsp. enterica serovar Typhimurium	6	43
SRR13153674	2020-11-26	Salmonella enterica subsp. enterica serovar Muenster	27	169
SRR13153675	2020-11-26	Salmonella enterica subsp. enterica	122	757
SRR13153676	2020-11-26	Salmonella enterica subsp. enterica serovar Typhimurium	95	494
SRR13153677	2020-11-26	Salmonella enterica subsp. enterica serovar Typhimurium	2	28
SRR13153678	2020-11-26	Salmonella enterica subsp. enterica serovar Paratyphi B	167	1062
SRR13153679	2020-11-26	Salmonella enterica subsp. enterica serovar Stanleyville	74	457
SRR13153680	2020-11-26	Salmonella enterica subsp. enterica serovar Typhimurium	45	291
SRR13153681	2020-11-26	Salmonella enterica subsp. enterica serovar Typhimurium	88	540
SRR13153682	2020-11-26	Salmonella enterica subsp. enterica serovar Typhimurium	73	411
SRR13153683	2020-11-26	Salmonella enterica subsp. enterica serovar Oranienburg	55	284
SRR13153684	2020-11-26	Salmonella enterica subsp. enterica serovar Typhi	153	934
SRR13153685	2020-11-26	Salmonella enterica subsp. enterica serovar Oslo	4	18
SRR13153686	2020-11-26	Salmonella enterica subsp. enterica serovar Mikawasima	70	424
SRR13159541	2020-11-27	Salmonella enterica subsp. enterica serovar Weltevreden	1	4
SRR13159542	2020-11-27	Salmonella enterica subsp. enterica serovar Poona	142	926
SRR13159545	2020-11-27	Salmonella enterica subsp. enterica serovar Typhimurium	146	849
SRR13159546	2020-11-27	Salmonella enterica subsp. enterica serovar Kentucky	2	10
SRR13159547	2020-11-27	Salmonella enterica subsp. enterica serovar Cannstatt	3	18
SRR13159548	2020-11-27	Salmonella enterica subsp. enterica serovar Mikawasima	2	16
SRR13159549	2020-11-27	Salmonella enterica subsp. enterica serovar Newport	125	775
SRR13159550	2020-11-27	Salmonella enterica subsp. enterica serovar Bovismorbificans	136	852
SRR13159552	2020-11-27	Salmonella enterica subsp. enterica serovar Virchow	2	19
SRR13159554	2020-11-27	Salmonella enterica subsp. enterica serovar Typhimurium	3	12
SRR13159555	2020-11-27	Salmonella enterica subsp. enterica serovar Newport	161	955
SRR13159557	2020-11-27	Salmonella enterica subsp. enterica serovar Colindale	152	960
SRR13159559	2020-11-27	Salmonella enterica subsp. enterica serovar Poona	192	1235
SRR13159560	2020-11-27	Salmonella enterica subsp. enterica serovar Typhimurium	162	1004
SRR13159561	2020-11-27	Salmonella enterica subsp. enterica	3	12
SRR13159562	2020-11-27	Salmonella enterica subsp. enterica serovar Enteritidis	147	950
SRR13159563	2020-11-27	Salmonella enterica subsp. enterica serovar Enteritidis	164	1034
SRR13159564	2020-11-27	Salmonella enterica subsp. enterica serovar Agama	176	1235
SRR13159565	2020-11-27	Salmonella enterica subsp. enterica serovar Typhimurium	151	954
SRR13159566	2020-11-27	Salmonella enterica subsp. enterica serovar Virchow	182	1181
SRR13161830	2020-11-28	Salmonella enterica subsp. enterica serovar Enteritidis	95	599
SRR13163211	2020-11-29	Salmonella enterica subsp. enterica serovar Enteritidis	9	44
SRR13163215	2020-11-29	Salmonella enterica subsp. enterica serovar Enteritidis	58	361
SRR13163216	2020-11-29	Salmonella enterica subsp. enterica serovar Enteritidis	4	13
SRR13163218	2020-11-29	Salmonella enterica subsp. enterica	1	3
SRR13163220	2020-11-29	Salmonella enterica subsp. enterica serovar Enteritidis	54	291
SRR13163222	2020-11-29	Salmonella enterica subsp. enterica serovar Enteritidis	16	72
SRR13163223	2020-11-29	Salmonella enterica subsp. enterica serovar Enteritidis	5	19
SRR13163224	2020-11-29	Salmonella enterica subsp. enterica	314	2040
SRR13163225	2020-11-29	Salmonella enterica subsp. enterica serovar Typhi	85	572
SRR13168756	2020-11-30	Escherichia coli	4	15
SRR13168759	2020-11-30	Shigella flexneri	2	16
SRR13168767	2020-11-30	Shigella sonnei	97	663
SRR13168768	2020-11-30	Escherichia coli	6	46
SRR13168771	2020-11-30	Shigella flexneri	1	7
SRR13168773	2020-11-30	Escherichia coli	8	57
SRR13168778	2020-11-30	Shigella flexneri	375	2365
SRR13168781	2020-11-30	Shigella flexneri	121	793
SRR13168788	2020-11-30	Escherichia coli	268	1679
SRR13176923	2020-12-01	Salmonella enterica subsp. enterica serovar Mikawasima	186	1203
SRR13176927	2020-12-01	Salmonella enterica subsp. enterica serovar Typhimurium	3	24
SRR13176928	2020-12-01	Salmonella enterica subsp. enterica serovar Typhimurium	419	2903
SRR13176929	2020-12-01	Salmonella enterica subsp. enterica serovar Mikawasima	290	1649
SRR13176931	2020-12-01	Salmonella enterica subsp. enterica serovar Typhimurium	5	36
SRR13176932	2020-12-01	Salmonella enterica subsp. enterica serovar Typhimurium	5	39
SRR13176934	2020-12-01	Salmonella enterica subsp. enterica serovar Stanleyville	4	34
SRR13176935	2020-12-01	Salmonella enterica subsp. enterica serovar Enteritidis	1	6
SRR13176938	2020-12-01	Salmonella enterica subsp. enterica serovar Agona	3	21
SRR13176939	2020-12-01	Salmonella enterica subsp. enterica serovar Enteritidis	197	1270
SRR13176945	2020-12-01	Salmonella enterica subsp. enterica serovar Virchow	203	1386
SRR13176952	2020-12-01	Salmonella enterica subsp. enterica serovar Oranienburg	203	1421
SRR13176955	2020-12-01	Salmonella enterica subsp. enterica serovar Stanleyville	4	25
SRR13176958	2020-12-01	Salmonella enterica subsp. enterica serovar Bareilly	2	10
SRR13176959	2020-12-01	Salmonella enterica subsp. enterica serovar Enteritidis	292	1846
SRR13176960	2020-12-01	Salmonella enterica subsp. enterica serovar Chester	2	13
SRR13176963	2020-12-01	Salmonella enterica subsp. enterica serovar Typhimurium	5	35
SRR13176964	2020-12-01	Salmonella enterica subsp. enterica serovar Montevideo	6	23
SRR13176965	2020-12-01	Salmonella enterica subsp. enterica serovar Ohio	331	2261
SRR13176966	2020-12-01	Salmonella enterica subsp. enterica serovar Enteritidis	2	12
SRR13176967	2020-12-01	Salmonella enterica subsp. enterica serovar Mbandaka	223	1276
SRR13176968	2020-12-01	Salmonella enterica subsp. enterica serovar Virchow	73	524
SRR13176972	2020-12-01	Salmonella enterica subsp. enterica serovar Typhimurium	5	31
SRR13176977	2020-12-01	Salmonella enterica subsp. enterica serovar Enteritidis	6	42
SRR13176978	2020-12-01	Salmonella enterica subsp. enterica serovar Typhimurium	45	231
SRR13176980	2020-12-01	Salmonella enterica subsp. enterica serovar Typhimurium	4	29
SRR13176981	2020-12-01	Salmonella enterica subsp. enterica serovar Enteritidis	4	28
SRR13176982	2020-12-01	Salmonella enterica subsp. enterica serovar Newport	293	1947
SRR13186683	2020-12-02	Salmonella enterica subsp. enterica serovar Enteritidis	1	5
SRR13186684	2020-12-02	Salmonella enterica subsp. enterica serovar Agama	3	5
SRR13193957	2020-12-03	Escherichia coli	144	1017
SRR13200040	2020-12-04	Salmonella enterica subsp. enterica serovar Enteritidis	226	1514
SRR13202278	2020-12-05	Escherichia coli	211	721
SRR13202281	2020-12-05	Escherichia coli	51	188
SRR13202282	2020-12-05	Escherichia coli	26	151
SRR13202283	2020-12-05	Escherichia coli	5	6
SRR13202284	2020-12-05	Escherichia coli	193	703
SRR13202285	2020-12-05	Escherichia coli	117	471
SRR13202286	2020-12-05	Escherichia coli	44	163
SRR13202287	2020-12-05	Escherichia coli	3	6
SRR13202288	2020-12-05	Escherichia coli	116	446
SRR13202289	2020-12-05	Escherichia coli	85	308
SRR13202290	2020-12-05	Escherichia coli	7	18
SRR13202291	2020-12-05	Escherichia coli	90	289
SRR13202292	2020-12-05	Escherichia coli	78	183
SRR13202294	2020-12-05	Listeria monocytogenes	1	7
SRR13202295	2020-12-05	Listeria monocytogenes	1	6
SRR13202296	2020-12-05	Listeria monocytogenes	2	12
SRR13202300	2020-12-05	Listeria monocytogenes	5	13
SRR13202301	2020-12-05	Listeria monocytogenes	8	45
SRR13202303	2020-12-05	Listeria monocytogenes	3	25
SRR13202304	2020-12-05	Listeria monocytogenes	1	16
SRR13202306	2020-12-05	Listeria monocytogenes	2	16
SRR13202531	2020-12-05	Salmonella enterica subsp. enterica serovar Stanleyville	49	200
SRR13202534	2020-12-05	Salmonella enterica subsp. houtenae	5	9
SRR13202538	2020-12-05	Salmonella enterica subsp. enterica	42	136
SRR13202540	2020-12-05	Salmonella enterica subsp. enterica serovar Typhimurium	62	193
SRR13202542	2020-12-05	Salmonella enterica subsp. enterica serovar Java	220	599
SRR13202543	2020-12-05	Salmonella enterica subsp. enterica serovar Indiana	111	303
SRR13202544	2020-12-05	Salmonella enterica subsp. enterica serovar Heidelberg	114	368
SRR13202545	2020-12-05	Salmonella enterica subsp. enterica serovar Durban	5	9
SRR13202546	2020-12-05	Salmonella enterica subsp. enterica serovar Typhimurium	206	707
SRR13202547	2020-12-05	Salmonella enterica subsp. enterica serovar Oranienburg	46	176
SRR13209032	2020-12-07	Escherichia coli	19	124
SRR13209033	2020-12-07	Escherichia coli	5	25
SRR13220627	2020-12-08	Salmonella enterica subsp. enterica serovar Enteritidis	16	107
SRR13220629	2020-12-08	Salmonella enterica subsp. enterica serovar Typhimurium	126	320
SRR13220632	2020-12-08	Salmonella enterica subsp. enterica serovar Enteritidis	7	17
SRR13220633	2020-12-08	Salmonella enterica subsp. enterica serovar Thompson	22	161
SRR13220637	2020-12-08	Salmonella enterica subsp. enterica serovar Enteritidis	16	68
SRR13220638	2020-12-08	Salmonella enterica subsp. arizonae	14	74
SRR13220640	2020-12-08	Salmonella enterica subsp. enterica serovar Virchow	4	15
SRR13220641	2020-12-08	Salmonella enterica subsp. enterica serovar Mikawasima	13	60
SRR13220643	2020-12-08	Salmonella enterica subsp. enterica serovar Enteritidis	17	106
SRR13220649	2020-12-08	Salmonella enterica subsp. enterica serovar Enteritidis	88	320
SRR13220655	2020-12-08	Salmonella enterica subsp. enterica serovar Enteritidis	11	59
SRR13220656	2020-12-08	Salmonella enterica subsp. enterica serovar Enteritidis	104	296
SRR13220658	2020-12-08	Salmonella enterica subsp. enterica serovar Enteritidis	1	3
SRR13239213	2020-12-11	Salmonella enterica subsp. enterica serovar Typhimurium	1	4
SRR13239214	2020-12-11	Salmonella enterica subsp. enterica serovar Typhimurium	1	3
SRR13239219	2020-12-11	Salmonella enterica subsp. enterica	1	8
SRR13239230	2020-12-11	Salmonella enterica subsp. enterica serovar Enteritidis	2	9
SRR13239415	2020-12-11	Salmonella enterica subsp. enterica serovar Enteritidis	1	5
SRR13239492	2020-12-11	Salmonella enterica subsp. enterica serovar Stanley	2	4
SRR13243259	2020-12-12	Escherichia coli	39	253
SRR13243397	2020-12-12	Escherichia coli	49	307
SRR13243502	2020-12-12	Listeria monocytogenes	1	2
SRR13247874	2020-12-18	Salmonella enterica subsp. enterica serovar Kingston	30	227
SRR13247943	2020-12-18	Salmonella enterica subsp. diarizonae	45	248
SRR13247944	2020-12-18	Salmonella enterica subsp. enterica serovar Newport	45	266
SRR13247945	2020-12-18	Escherichia coli	2	14
SRR13247946	2020-12-18	Salmonella enterica subsp. enterica serovar Enteritidis	4	17
SRR13247947	2020-12-18	Escherichia coli	29	189
SRR13247949	2020-12-18	Salmonella enterica subsp. enterica serovar Infantis	43	241
SRR13247951	2020-12-18	Listeria monocytogenes	4	18
SRR13247952	2020-12-18	Salmonella enterica subsp. enterica serovar Typhimurium	35	235
SRR13247953	2020-12-18	Listeria monocytogenes	24	107
SRR13247954	2020-12-18	Salmonella enterica subsp. enterica serovar Kentucky	1	4
SRR13247955	2020-12-18	Listeria monocytogenes	1	6
SRR13247956	2020-12-18	Salmonella enterica subsp. enterica	38	284
SRR13247957	2020-12-18	Salmonella enterica subsp. enterica serovar Enteritidis	16	113
SRR13247958	2020-12-18	Salmonella enterica subsp. enterica serovar Kottbus	31	182
SRR13248005	2020-12-18	Listeria monocytogenes	3	33
SRR13248013	2020-12-18	Shigella sonnei	54	313
SRR13248023	2020-12-18	Salmonella enterica subsp. enterica serovar Infantis	63	409
SRR13248040	2020-12-18	Salmonella enterica subsp. enterica serovar Kottbus	3	5
SRR13248042	2020-12-18	Listeria monocytogenes	4	15
SRR13248044	2020-12-18	Salmonella enterica subsp. enterica serovar Infantis	61	425
SRR13248045	2020-12-18	Salmonella enterica subsp. enterica serovar Typhimurium	2	17
SRR13248047	2020-12-18	Salmonella enterica subsp. enterica serovar Agona	49	329
SRR13248048	2020-12-18	Salmonella enterica subsp. enterica serovar Newport	33	228
SRR13248049	2020-12-18	Salmonella enterica subsp. enterica serovar Virchow	36	194
SRR13248061	2020-12-18	Escherichia coli	43	280
SRR13248062	2020-12-18	Escherichia coli	3	23
SRR13248067	2020-12-18	Escherichia coli	6	59
SRR13248070	2020-12-18	Listeria monocytogenes	6	27
SRR13248077	2020-12-18	Escherichia coli	2	13
SRR13248084	2020-12-18	Escherichia coli	19	102
SRR13248085	2020-12-18	Escherichia coli	24	154
SRR13248087	2020-12-18	Escherichia coli	3	11
SRR13248088	2020-12-18	Escherichia coli	32	183
SRR13248090	2020-12-18	Escherichia coli	3	12
SRR13248162	2020-12-18	Salmonella enterica subsp. enterica serovar Minnesota	37	221
SRR13248191	2020-12-18	Salmonella enterica subsp. enterica serovar Infantis	39	229
SRR13248193	2020-12-18	Salmonella enterica subsp. enterica serovar Typhimurium	2	16
SRR13248194	2020-12-18	Escherichia coli	56	402
SRR13249114	2020-12-18	Salmonella enterica subsp. enterica serovar Enteritidis	3	14
SRR13253689	2020-12-18	Escherichia coli	2	11
SRR13253712	2020-12-18	Escherichia coli	3	12
SRR13253802	2020-12-18	Shigella flexneri	4	32
SRR13253932	2020-12-18	Escherichia coli	2	15
SRR13253935	2020-12-18	Shigella flexneri	3	15
SRR13253936	2020-12-18	Shigella flexneri	1	9
SRR13253937	2020-12-18	Shigella flexneri	1	6
SRR13253939	2020-12-18	Shigella flexneri	2	13
SRR13257686	2020-12-19	Salmonella enterica subsp. enterica serovar Haifa	1	10
SRR13257687	2020-12-19	Shigella flexneri	14	75
SRR13257689	2020-12-19	Salmonella enterica subsp. enterica serovar Infantis	4	27
SRR13261622	2020-12-19	Salmonella enterica subsp. enterica serovar Mbandaka	3	27
SRR13261828	2020-12-19	Salmonella enterica subsp. enterica serovar Kottbus	2	16
SRR13261862	2020-12-19	Salmonella enterica subsp. enterica serovar Enteritidis	2	6
SRR13268930	2020-12-20	Escherichia coli	1	8
SRR13268944	2020-12-20	Escherichia albertii	5	24
SRR13268948	2020-12-20	Salmonella enterica subsp. enterica serovar Paratyphi A	3	29
SRR13268950	2020-12-20	Salmonella enterica subsp. enterica serovar Typhimurium	3	15
SRR13268963	2020-12-20	Salmonella enterica subsp. enterica serovar Durham	3	9
SRR13268964	2020-12-20	Salmonella enterica subsp. enterica serovar Typhi	1	7
SRR13268986	2020-12-20	Salmonella enterica subsp. enterica serovar Brancaster	4	22
SRR13268987	2020-12-20	Salmonella enterica subsp. enterica serovar Infantis	3	9
SRR13268989	2020-12-20	Salmonella enterica subsp. enterica serovar Oranienburg	4	19
SRR13268990	2020-12-20	Salmonella enterica subsp. enterica serovar Stanleyville	2	5
SRR13268991	2020-12-20	Escherichia coli	2	12
SRR13268998	2020-12-20	Shigella flexneri	1	13
SRR13268999	2020-12-20	Salmonella enterica subsp. enterica serovar Stanleyville	1	4
SRR13269000	2020-12-20	Escherichia coli	5	21
SRR13269002	2020-12-20	Salmonella enterica subsp. enterica serovar Heidelberg	1	1
SRR13269003	2020-12-20	Salmonella enterica subsp. enterica serovar Typhimurium	1	4
SRR13269004	2020-12-20	Salmonella enterica subsp. enterica serovar Telelkebir	1	4
SRR13269005	2020-12-20	Salmonella enterica subsp. enterica serovar Enteritidis	2	17
SRR13269006	2020-12-20	Salmonella enterica subsp. enterica serovar Uganda	1	12
SRR13269012	2020-12-20	Escherichia coli	5	33
SRR13269014	2020-12-20	Salmonella enterica subsp. enterica serovar Stanley	7	37
SRR13269015	2020-12-20	Salmonella enterica subsp. enterica serovar Heidelberg	4	28
SRR13269019	2020-12-20	Salmonella enterica subsp. enterica serovar Typhi	1	10
SRR13269026	2020-12-20	Salmonella enterica subsp. enterica serovar Typhimurium	2	11
SRR13269062	2020-12-20	Salmonella enterica subsp. enterica serovar Heidelberg	49	318
SRR13274558	2020-12-21	Salmonella enterica subsp. enterica	1	8
SRR13274822	2020-12-21	Salmonella enterica subsp. enterica serovar Typhimurium	3	14
SRR13274830	2020-12-21	Salmonella enterica subsp. enterica serovar Enteritidis	1	2
SRR13274831	2020-12-21	Salmonella enterica subsp. enterica serovar Enteritidis	2	21
SRR13274833	2020-12-21	Salmonella enterica subsp. enterica serovar Heidelberg	1	12
SRR13274834	2020-12-21	Salmonella enterica subsp. enterica serovar Heidelberg	2	10
SRR13274836	2020-12-21	Salmonella enterica subsp. enterica serovar Typhimurium	2	14
SRR13276282	2020-12-21	Escherichia coli	46	293
SRR13276283	2020-12-21	Listeria monocytogenes	317	1055
SRR13276284	2020-12-21	Escherichia coli	128	787
SRR13276330	2020-12-21	Listeria monocytogenes	63	410
SRR13276341	2020-12-21	Listeria monocytogenes	74	449
SRR13276774	2020-12-21	Escherichia coli	26	122
SRR13276775	2020-12-21	Salmonella enterica subsp. enterica serovar Stanley	2	11
SRR13276786	2020-12-21	Salmonella enterica subsp. enterica serovar Typhimurium	4	39
SRR13276787	2020-12-21	Escherichia coli	16	83
SRR13276789	2020-12-21	Salmonella enterica subsp. enterica serovar Typhi	80	494
SRR13276791	2020-12-21	Listeria monocytogenes	44	273
SRR13278239	2020-12-21	Escherichia coli	11	93
SRR13278376	2020-12-21	Escherichia coli	37	222
SRR13278377	2020-12-21	Escherichia coli	194	599
SRR13278378	2020-12-21	Escherichia coli	148	542
SRR13278379	2020-12-21	Escherichia coli	85	523
SRR13278380	2020-12-21	Escherichia coli	21	123
SRR13278381	2020-12-21	Shigella flexneri	67	451
SRR13278382	2020-12-21	Escherichia coli	91	576
SRR13278383	2020-12-21	Shigella flexneri	104	699
SRR13278384	2020-12-21	Escherichia coli	94	581
SRR13278385	2020-12-21	Escherichia coli	88	533
SRR13278386	2020-12-21	Escherichia coli	74	418
SRR13278387	2020-12-21	Shigella flexneri	88	512
SRR13278388	2020-12-21	Escherichia coli	187	652
SRR13278389	2020-12-21	Salmonella enterica subsp. enterica serovar Typhi	3	13
SRR13283375	2020-12-22	Escherichia coli	45	291
SRR13283808	2020-12-22	Escherichia coli	127	791
SRR13283809	2020-12-22	Escherichia coli	74	436
SRR13284765	2020-12-22	Salmonella enterica subsp. enterica serovar Newport	47	281
SRR13290178	2020-12-23	Salmonella enterica subsp. enterica serovar Enteritidis	1	11
SRR13290179	2020-12-23	Salmonella enterica subsp. enterica	50	331
SRR13290180	2020-12-23	Salmonella enterica subsp. enterica serovar Mbandaka	105	658
SRR13290181	2020-12-23	Salmonella enterica subsp. enterica serovar Enteritidis	3	15
SRR13290182	2020-12-23	Salmonella enterica subsp. enterica serovar Typhimurium	63	393
SRR13290184	2020-12-23	Salmonella enterica subsp. enterica serovar Typhimurium	84	545
SRR13290186	2020-12-23	Salmonella enterica subsp. enterica	49	304
SRR13290187	2020-12-23	Salmonella enterica subsp. enterica serovar Agona	99	591
SRR13290189	2020-12-23	Salmonella enterica subsp. enterica serovar Infantis	2	6
SRR13290190	2020-12-23	Salmonella enterica subsp. enterica	1	4
SRR13290191	2020-12-23	Salmonella enterica subsp. enterica serovar Enteritidis	1	6
SRR13290199	2020-12-23	Salmonella enterica subsp. enterica serovar Typhimurium	70	409
SRR13290200	2020-12-23	Salmonella enterica subsp. enterica	84	583
SRR13290201	2020-12-23	Salmonella enterica subsp. enterica serovar Kottbus	55	341
SRR13290202	2020-12-23	Salmonella enterica subsp. enterica serovar Infantis	3	29
SRR13290203	2020-12-23	Salmonella enterica subsp. enterica serovar Mbandaka	1	5
SRR13290204	2020-12-23	Shigella sonnei	3	40
SRR13290205	2020-12-23	Escherichia coli	2	21
SRR13290206	2020-12-23	Salmonella enterica subsp. enterica serovar Saintpaul	78	498
SRR13290207	2020-12-23	Salmonella enterica subsp. enterica serovar Enteritidis	1	7
SRR13290208	2020-12-23	Salmonella enterica subsp. enterica serovar Agona	10	83
SRR13290210	2020-12-23	Salmonella enterica subsp. arizonae	336	1064
SRR13290211	2020-12-23	Salmonella enterica subsp. diarizonae	1	5
SRR13290212	2020-12-23	Salmonella enterica subsp. enterica serovar Stanley	91	559
SRR13290213	2020-12-23	Salmonella enterica subsp. enterica serovar Enteritidis	382	1316
SRR13290214	2020-12-23	Salmonella enterica subsp. enterica serovar Bareilly	90	562
SRR13290215	2020-12-23	Salmonella enterica subsp. enterica serovar Typhimurium	84	494
SRR13290216	2020-12-23	Salmonella enterica subsp. enterica serovar Bareilly	51	303
SRR13290217	2020-12-23	Salmonella enterica subsp. enterica serovar Agama	1	4
SRR13290242	2020-12-23	Salmonella enterica subsp. enterica serovar Newport	266	934
SRR13290243	2020-12-23	Salmonella enterica subsp. enterica serovar Enteritidis	86	540
SRR13290244	2020-12-23	Salmonella enterica subsp. enterica serovar Agona	105	666
SRR13290245	2020-12-23	Salmonella enterica subsp. enterica serovar Enteritidis	1	8
SRR13290246	2020-12-23	Salmonella enterica subsp. enterica serovar Newport	26	178
SRR13290247	2020-12-23	Salmonella enterica subsp. enterica serovar Bareilly	82	553
SRR13290248	2020-12-23	Salmonella enterica subsp. enterica serovar Enteritidis	236	848
SRR13290249	2020-12-23	Salmonella enterica subsp. enterica serovar Kentucky	3	18
[truncated: 354 more rows]

## Sheet: S2 - SARS-CoV-2 Verification
Accession	Organism Submitted	Positive Spots	Positive Hits
SRR11091255	Campylobacter jejuni	1	2
SRR11451480	Salmonella enterica subsp. enterica serovar Javiana	1	26
SRR11550327	Escherichia coli	1	9
SRR11567262	Listeria monocytogenes	1	25
SRR11569167	Salmonella enterica subsp. enterica serovar Typhi	1	46
SRR11635659	Salmonella enterica subsp. enterica serovar Bovismorbificans	1	14
SRR11646424	Shigella boydii	1	26
SRR11688496	Escherichia coli	1	35
SRR11785604	Escherichia coli	1	25
SRR11791539	Salmonella enterica subsp. enterica serovar Typhimurium	2	6
SRR11791561	Salmonella enterica subsp. enterica serovar Typhimurium	1	33
SRR11791581	Salmonella enterica subsp. enterica serovar Typhimurium	1	11
SRR11798262	Escherichia coli	1	17
SRR11836027	Escherichia coli	2	43
SRR11927474	Escherichia coli	1	36
SRR11927773	Salmonella enterica subsp. enterica serovar Typhimurium	1	3
SRR11937148	Escherichia coli	1	18
SRR12026096	Salmonella enterica subsp. enterica serovar Typhimurium	1	6
SRR12282310	Salmonella enterica subsp. enterica serovar Enteritidis	1	3
SRR12645931	Salmonella enterica subsp. enterica	1	31
SRR13061471	Salmonella enterica subsp. diarizonae	1	37
SRR13269002	Salmonella enterica subsp. enterica serovar Heidelberg	1	9
SRR13448597	Salmonella enterica subsp. houtenae	1	23
SRR13592195	Escherichia coli	1	10
SRR13764648	Escherichia coli	2	20
