# Supplementary material for: STAT: a fast, scalable, MinHash-based k-mer tool to assess Sequence Read Archive next-generation sequence submissions
Source: Genome Biol. 2021 Sep 20;22:270. doi: 10.1186/s13059-021-02490-0 (PMC8450716; doi:10.1186/s13059-021-02490-0)
Supplement: Supplementary file 3 — Additional file 3. Microsoft Excel: The first sheet (S1) contains STAT accuracy test raw data; the next two sheets (S2, S3) contain viral false positive resolved taxa from each of two tests; the final sheet (S4) contains the TaxIds used in the accuracy test. [file 13059_2021_2490_MOESM3_ESM.xlsx]

## Sheet: S1 STAT Accuracy Counts
Test	Kingdom	Species	Genus	Ancestor	False Positive	False Negative	Unscored (FN)	Sensitivity	PPVG	Recall	F1
1	Bacteria	11437	11156	14680	0	0	2727	0.564825	1	0.892299	0.943084
2	Bacteria	11460	11249	14674	0	1	2617	0.567711	1	0.896667	0.945519
1	Virus	2032	3464	356	233	274	3641	0.5496	0.95933	0.583997	0.726017
2	Virus	2049	3474	323	220	311	3623	0.5523	0.961692	0.584012	0.726704

## Sheet: S2 Viral False Positives Test 1
Test TaxId	Test Taxonomic Name	Resolved Hit TaxId	Resolved Hit Taxonomic Name
10804	Adeno-associated virus - 2	239935	Akkermansia muciniphila
10804	Adeno-associated virus - 2	4098	Nicotiana tomentosiformis
10804	Adeno-associated virus - 2	4098	Nicotiana tomentosiformis
10804	Adeno-associated virus - 2	9528	Cercopithecinae
10804	Adeno-associated virus - 2	9528	Cercopithecinae
11801	Moloney murine leukemia virus	10090	Mus musculus
11801	Moloney murine leukemia virus	10090	Mus musculus
11801	Moloney murine leukemia virus	10090	Mus musculus
11801	Moloney murine leukemia virus	10090	Mus musculus
11801	Moloney murine leukemia virus	10090	Mus musculus
11801	Moloney murine leukemia virus	10090	Mus musculus
11801	Moloney murine leukemia virus	10090	Mus musculus
11801	Moloney murine leukemia virus	10090	Mus musculus
11801	Moloney murine leukemia virus	10090	Mus musculus
11801	Moloney murine leukemia virus	10090	Mus musculus
11801	Moloney murine leukemia virus	10090	Mus musculus
11801	Moloney murine leukemia virus	10090	Mus musculus
11801	Moloney murine leukemia virus	10090	Mus musculus
11801	Moloney murine leukemia virus	10090	Mus musculus
11801	Moloney murine leukemia virus	10090	Mus musculus
11801	Moloney murine leukemia virus	10090	Mus musculus
11801	Moloney murine leukemia virus	10090	Mus musculus
11801	Moloney murine leukemia virus	10090	Mus musculus
11801	Moloney murine leukemia virus	10090	Mus musculus
11801	Moloney murine leukemia virus	10090	Mus musculus
11801	Moloney murine leukemia virus	10090	Mus musculus
11801	Moloney murine leukemia virus	10090	Mus musculus
11801	Moloney murine leukemia virus	10090	Mus musculus
11801	Moloney murine leukemia virus	10090	Mus musculus
11801	Moloney murine leukemia virus	10090	Mus musculus
11801	Moloney murine leukemia virus	10090	Mus musculus
11801	Moloney murine leukemia virus	10090	Mus musculus
11801	Moloney murine leukemia virus	10090	Mus musculus
11801	Moloney murine leukemia virus	10090	Mus musculus
11801	Moloney murine leukemia virus	10090	Mus musculus
11801	Moloney murine leukemia virus	10090	Mus musculus
11801	Moloney murine leukemia virus	10090	Mus musculus
11801	Moloney murine leukemia virus	10090	Mus musculus
11801	Moloney murine leukemia virus	10090	Mus musculus
11801	Moloney murine leukemia virus	10090	Mus musculus
11801	Moloney murine leukemia virus	10090	Mus musculus
11801	Moloney murine leukemia virus	10090	Mus musculus
11801	Moloney murine leukemia virus	10090	Mus musculus
11801	Moloney murine leukemia virus	10090	Mus musculus
11801	Moloney murine leukemia virus	10090	Mus musculus
11801	Moloney murine leukemia virus	10090	Mus musculus
11801	Moloney murine leukemia virus	10090	Mus musculus
11801	Moloney murine leukemia virus	10090	Mus musculus
11801	Moloney murine leukemia virus	10090	Mus musculus
11801	Moloney murine leukemia virus	10090	Mus musculus
11801	Moloney murine leukemia virus	10090	Mus musculus
11801	Moloney murine leukemia virus	10090	Mus musculus
11801	Moloney murine leukemia virus	10090	Mus musculus
11801	Moloney murine leukemia virus	10090	Mus musculus
11801	Moloney murine leukemia virus	10090	Mus musculus
11801	Moloney murine leukemia virus	10090	Mus musculus
11801	Moloney murine leukemia virus	10090	Mus musculus
11801	Moloney murine leukemia virus	10090	Mus musculus
11801	Moloney murine leukemia virus	10090	Mus musculus
11801	Moloney murine leukemia virus	10090	Mus musculus
11801	Moloney murine leukemia virus	10090	Mus musculus
11801	Moloney murine leukemia virus	10090	Mus musculus
11801	Moloney murine leukemia virus	10090	Mus musculus
11801	Moloney murine leukemia virus	10090	Mus musculus
11801	Moloney murine leukemia virus	10090	Mus musculus
11801	Moloney murine leukemia virus	10090	Mus musculus
11801	Moloney murine leukemia virus	10090	Mus musculus
11801	Moloney murine leukemia virus	10090	Mus musculus
11801	Moloney murine leukemia virus	10090	Mus musculus
11801	Moloney murine leukemia virus	10090	Mus musculus
11801	Moloney murine leukemia virus	10090	Mus musculus
11801	Moloney murine leukemia virus	10090	Mus musculus
11801	Moloney murine leukemia virus	10090	Mus musculus
11801	Moloney murine leukemia virus	10090	Mus musculus
11801	Moloney murine leukemia virus	10090	Mus musculus
11801	Moloney murine leukemia virus	10090	Mus musculus
11801	Moloney murine leukemia virus	10090	Mus musculus
11801	Moloney murine leukemia virus	10090	Mus musculus
11801	Moloney murine leukemia virus	1157490	Tumebacillus flagellatus
11801	Moloney murine leukemia virus	1157490	Tumebacillus flagellatus
11801	Moloney murine leukemia virus	1157490	Tumebacillus flagellatus
11801	Moloney murine leukemia virus	1157490	Tumebacillus flagellatus
11801	Moloney murine leukemia virus	1157490	Tumebacillus flagellatus
11801	Moloney murine leukemia virus	1157490	Tumebacillus flagellatus
11801	Moloney murine leukemia virus	1235277	Staphylococcus aureus PPUKM-377-2009
11801	Moloney murine leukemia virus	1235277	Staphylococcus aureus PPUKM-377-2009
11801	Moloney murine leukemia virus	1235277	Staphylococcus aureus PPUKM-377-2009
11801	Moloney murine leukemia virus	1235277	Staphylococcus aureus PPUKM-377-2009
11801	Moloney murine leukemia virus	1235277	Staphylococcus aureus PPUKM-377-2009
11801	Moloney murine leukemia virus	1235277	Staphylococcus aureus PPUKM-377-2009
11801	Moloney murine leukemia virus	1235277	Staphylococcus aureus PPUKM-377-2009
11801	Moloney murine leukemia virus	1235277	Staphylococcus aureus PPUKM-377-2009
11801	Moloney murine leukemia virus	1235277	Staphylococcus aureus PPUKM-377-2009
11801	Moloney murine leukemia virus	1235277	Staphylococcus aureus PPUKM-377-2009
11801	Moloney murine leukemia virus	1235277	Staphylococcus aureus PPUKM-377-2009
11801	Moloney murine leukemia virus	1239	Firmicutes
11801	Moloney murine leukemia virus	1239	Firmicutes
11801	Moloney murine leukemia virus	1239	Firmicutes
11801	Moloney murine leukemia virus	1239	Firmicutes
11801	Moloney murine leukemia virus	1239	Firmicutes
11801	Moloney murine leukemia virus	1239	Firmicutes
11801	Moloney murine leukemia virus	1239	Firmicutes
11801	Moloney murine leukemia virus	1239	Firmicutes
11801	Moloney murine leukemia virus	1239	Firmicutes
11801	Moloney murine leukemia virus	1239	Firmicutes
11801	Moloney murine leukemia virus	1239	Firmicutes
11801	Moloney murine leukemia virus	1239	Firmicutes
11801	Moloney murine leukemia virus	1239	Firmicutes
11801	Moloney murine leukemia virus	131567	cellular organisms
11801	Moloney murine leukemia virus	131567	cellular organisms
11801	Moloney murine leukemia virus	131567	cellular organisms
11801	Moloney murine leukemia virus	131567	cellular organisms
11801	Moloney murine leukemia virus	131567	cellular organisms
11801	Moloney murine leukemia virus	131567	cellular organisms
11801	Moloney murine leukemia virus	131567	cellular organisms
11801	Moloney murine leukemia virus	131567	cellular organisms
11801	Moloney murine leukemia virus	131567	cellular organisms
11801	Moloney murine leukemia virus	131567	cellular organisms
11801	Moloney murine leukemia virus	131567	cellular organisms
11801	Moloney murine leukemia virus	131567	cellular organisms
11801	Moloney murine leukemia virus	131567	cellular organisms
11801	Moloney murine leukemia virus	131567	cellular organisms
11801	Moloney murine leukemia virus	1404	Priestia megaterium
11801	Moloney murine leukemia virus	1404	Priestia megaterium
11801	Moloney murine leukemia virus	1404	Priestia megaterium
11801	Moloney murine leukemia virus	1404	Priestia megaterium
11801	Moloney murine leukemia virus	1404	Priestia megaterium
11801	Moloney murine leukemia virus	1404	Priestia megaterium
11801	Moloney murine leukemia virus	1404	Priestia megaterium
11801	Moloney murine leukemia virus	1404	Priestia megaterium
11801	Moloney murine leukemia virus	1404	Priestia megaterium
11801	Moloney murine leukemia virus	1404	Priestia megaterium
11801	Moloney murine leukemia virus	1404	Priestia megaterium
11801	Moloney murine leukemia virus	1404	Priestia megaterium
11801	Moloney murine leukemia virus	1404	Priestia megaterium
11801	Moloney murine leukemia virus	1404	Priestia megaterium
11801	Moloney murine leukemia virus	1404	Priestia megaterium
11801	Moloney murine leukemia virus	1404	Priestia megaterium
11801	Moloney murine leukemia virus	1404	Priestia megaterium
11801	Moloney murine leukemia virus	1404	Priestia megaterium
11801	Moloney murine leukemia virus	1404	Priestia megaterium
11801	Moloney murine leukemia virus	1404	Priestia megaterium
11801	Moloney murine leukemia virus	1404	Priestia megaterium
11801	Moloney murine leukemia virus	1404	Priestia megaterium
11801	Moloney murine leukemia virus	1404	Priestia megaterium
11801	Moloney murine leukemia virus	1404	Priestia megaterium
11801	Moloney murine leukemia virus	1404	Priestia megaterium
11801	Moloney murine leukemia virus	1404	Priestia megaterium
11801	Moloney murine leukemia virus	1600	Lactobacillus acetotolerans
11801	Moloney murine leukemia virus	2	Bacteria
11801	Moloney murine leukemia virus	2	Bacteria
11801	Moloney murine leukemia virus	2	Bacteria
11801	Moloney murine leukemia virus	2	Bacteria
11801	Moloney murine leukemia virus	2	Bacteria
11801	Moloney murine leukemia virus	2	Bacteria
11801	Moloney murine leukemia virus	2	Bacteria
11801	Moloney murine leukemia virus	2	Bacteria
11801	Moloney murine leukemia virus	2	Bacteria
11801	Moloney murine leukemia virus	2	Bacteria
11801	Moloney murine leukemia virus	2	Bacteria
11801	Moloney murine leukemia virus	2	Bacteria
11801	Moloney murine leukemia virus	2	Bacteria
11801	Moloney murine leukemia virus	2	Bacteria
11801	Moloney murine leukemia virus	2	Bacteria
11801	Moloney murine leukemia virus	2	Bacteria
11801	Moloney murine leukemia virus	2	Bacteria
11801	Moloney murine leukemia virus	2	Bacteria
11801	Moloney murine leukemia virus	2	Bacteria
11801	Moloney murine leukemia virus	2	Bacteria
11801	Moloney murine leukemia virus	2	Bacteria
11801	Moloney murine leukemia virus	2	Bacteria
11801	Moloney murine leukemia virus	2	Bacteria
11801	Moloney murine leukemia virus	2	Bacteria
11801	Moloney murine leukemia virus	2	Bacteria
11801	Moloney murine leukemia virus	2	Bacteria
11801	Moloney murine leukemia virus	2	Bacteria
11801	Moloney murine leukemia virus	2	Bacteria
11801	Moloney murine leukemia virus	2	Bacteria
11801	Moloney murine leukemia virus	2	Bacteria
11801	Moloney murine leukemia virus	2	Bacteria
11801	Moloney murine leukemia virus	2	Bacteria
11801	Moloney murine leukemia virus	2	Bacteria
11801	Moloney murine leukemia virus	2	Bacteria
11801	Moloney murine leukemia virus	2	Bacteria
11801	Moloney murine leukemia virus	2	Bacteria
11801	Moloney murine leukemia virus	2	Bacteria
11801	Moloney murine leukemia virus	2	Bacteria
11801	Moloney murine leukemia virus	2	Bacteria
11801	Moloney murine leukemia virus	2	Bacteria
11801	Moloney murine leukemia virus	2	Bacteria
11801	Moloney murine leukemia virus	2	Bacteria
11801	Moloney murine leukemia virus	91061	Bacilli
11801	Moloney murine leukemia virus	91061	Bacilli
11801	Moloney murine leukemia virus	91061	Bacilli
11801	Moloney murine leukemia virus	91061	Bacilli
11801	Moloney murine leukemia virus	91061	Bacilli
11801	Moloney murine leukemia virus	91061	Bacilli
11801	Moloney murine leukemia virus	91061	Bacilli
11801	Moloney murine leukemia virus	91061	Bacilli
11801	Moloney murine leukemia virus	91061	Bacilli
11801	Moloney murine leukemia virus	91061	Bacilli
11801	Moloney murine leukemia virus	91061	Bacilli
11801	Moloney murine leukemia virus	91061	Bacilli
11801	Moloney murine leukemia virus	91061	Bacilli
11801	Moloney murine leukemia virus	91061	Bacilli
11801	Moloney murine leukemia virus	91061	Bacilli
11801	Moloney murine leukemia virus	91061	Bacilli
11801	Moloney murine leukemia virus	91061	Bacilli
11801	Moloney murine leukemia virus	91061	Bacilli
11801	Moloney murine leukemia virus	91061	Bacilli
11801	Moloney murine leukemia virus	91061	Bacilli
11801	Moloney murine leukemia virus	91061	Bacilli
11801	Moloney murine leukemia virus	91061	Bacilli
11801	Moloney murine leukemia virus	91061	Bacilli
11801	Moloney murine leukemia virus	91061	Bacilli
11801	Moloney murine leukemia virus	91061	Bacilli
11801	Moloney murine leukemia virus	9992	Marmota
1327964	Pseudomonas phage PAK_P5	286	Pseudomonas
1327964	Pseudomonas phage PAK_P5	286	Pseudomonas
1327964	Pseudomonas phage PAK_P5	287	Pseudomonas aeruginosa
1327964	Pseudomonas phage PAK_P5	287	Pseudomonas aeruginosa
1327964	Pseudomonas phage PAK_P5	287	Pseudomonas aeruginosa
1327964	Pseudomonas phage PAK_P5	287	Pseudomonas aeruginosa
1327964	Pseudomonas phage PAK_P5	287	Pseudomonas aeruginosa
1327964	Pseudomonas phage PAK_P5	287	Pseudomonas aeruginosa
1327964	Pseudomonas phage PAK_P5	287	Pseudomonas aeruginosa
1327964	Pseudomonas phage PAK_P5	287	Pseudomonas aeruginosa
1327964	Pseudomonas phage PAK_P5	287	Pseudomonas aeruginosa
1327964	Pseudomonas phage PAK_P5	287	Pseudomonas aeruginosa
1327964	Pseudomonas phage PAK_P5	287	Pseudomonas aeruginosa
1327964	Pseudomonas phage PAK_P5	287	Pseudomonas aeruginosa
1327964	Pseudomonas phage PAK_P5	80865	Delftia
198503	Simian adenovirus 21	1760	Actinomycetia

## Sheet: S3 Viral False Positives Test 2
Test TaxId	Test Taxonomic Name	Resolved Hit TaxID	Resolved Hit Taxonomic Name
10804	Adeno-associated virus - 2	239935	Akkermansia muciniphila
10804	Adeno-associated virus - 2	4098	Nicotiana tomentosiformis
10804	Adeno-associated virus - 2	9528	Cercopithecinae
11801	Moloney murine leukemia virus	10090	Mus musculus
11801	Moloney murine leukemia virus	10090	Mus musculus
11801	Moloney murine leukemia virus	10090	Mus musculus
11801	Moloney murine leukemia virus	10090	Mus musculus
11801	Moloney murine leukemia virus	10090	Mus musculus
11801	Moloney murine leukemia virus	10090	Mus musculus
11801	Moloney murine leukemia virus	10090	Mus musculus
11801	Moloney murine leukemia virus	10090	Mus musculus
11801	Moloney murine leukemia virus	10090	Mus musculus
11801	Moloney murine leukemia virus	10090	Mus musculus
11801	Moloney murine leukemia virus	10090	Mus musculus
11801	Moloney murine leukemia virus	10090	Mus musculus
11801	Moloney murine leukemia virus	10090	Mus musculus
11801	Moloney murine leukemia virus	10090	Mus musculus
11801	Moloney murine leukemia virus	10090	Mus musculus
11801	Moloney murine leukemia virus	10090	Mus musculus
11801	Moloney murine leukemia virus	10090	Mus musculus
11801	Moloney murine leukemia virus	10090	Mus musculus
11801	Moloney murine leukemia virus	10090	Mus musculus
11801	Moloney murine leukemia virus	10090	Mus musculus
11801	Moloney murine leukemia virus	10090	Mus musculus
11801	Moloney murine leukemia virus	10090	Mus musculus
11801	Moloney murine leukemia virus	10090	Mus musculus
11801	Moloney murine leukemia virus	10090	Mus musculus
11801	Moloney murine leukemia virus	10090	Mus musculus
11801	Moloney murine leukemia virus	10090	Mus musculus
11801	Moloney murine leukemia virus	10090	Mus musculus
11801	Moloney murine leukemia virus	10090	Mus musculus
11801	Moloney murine leukemia virus	10090	Mus musculus
11801	Moloney murine leukemia virus	10090	Mus musculus
11801	Moloney murine leukemia virus	10090	Mus musculus
11801	Moloney murine leukemia virus	10090	Mus musculus
11801	Moloney murine leukemia virus	10090	Mus musculus
11801	Moloney murine leukemia virus	10090	Mus musculus
11801	Moloney murine leukemia virus	10090	Mus musculus
11801	Moloney murine leukemia virus	10090	Mus musculus
11801	Moloney murine leukemia virus	10090	Mus musculus
11801	Moloney murine leukemia virus	10090	Mus musculus
11801	Moloney murine leukemia virus	10090	Mus musculus
11801	Moloney murine leukemia virus	10090	Mus musculus
11801	Moloney murine leukemia virus	10090	Mus musculus
11801	Moloney murine leukemia virus	10090	Mus musculus
11801	Moloney murine leukemia virus	10090	Mus musculus
11801	Moloney murine leukemia virus	10090	Mus musculus
11801	Moloney murine leukemia virus	10090	Mus musculus
11801	Moloney murine leukemia virus	10090	Mus musculus
11801	Moloney murine leukemia virus	10090	Mus musculus
11801	Moloney murine leukemia virus	10090	Mus musculus
11801	Moloney murine leukemia virus	10090	Mus musculus
11801	Moloney murine leukemia virus	10090	Mus musculus
11801	Moloney murine leukemia virus	10090	Mus musculus
11801	Moloney murine leukemia virus	10090	Mus musculus
11801	Moloney murine leukemia virus	10090	Mus musculus
11801	Moloney murine leukemia virus	10090	Mus musculus
11801	Moloney murine leukemia virus	10090	Mus musculus
11801	Moloney murine leukemia virus	10090	Mus musculus
11801	Moloney murine leukemia virus	10090	Mus musculus
11801	Moloney murine leukemia virus	10090	Mus musculus
11801	Moloney murine leukemia virus	10090	Mus musculus
11801	Moloney murine leukemia virus	10090	Mus musculus
11801	Moloney murine leukemia virus	10090	Mus musculus
11801	Moloney murine leukemia virus	10090	Mus musculus
11801	Moloney murine leukemia virus	10090	Mus musculus
11801	Moloney murine leukemia virus	10090	Mus musculus
11801	Moloney murine leukemia virus	10090	Mus musculus
11801	Moloney murine leukemia virus	10090	Mus musculus
11801	Moloney murine leukemia virus	10090	Mus musculus
11801	Moloney murine leukemia virus	10090	Mus musculus
11801	Moloney murine leukemia virus	10090	Mus musculus
11801	Moloney murine leukemia virus	10090	Mus musculus
11801	Moloney murine leukemia virus	10090	Mus musculus
11801	Moloney murine leukemia virus	10090	Mus musculus
11801	Moloney murine leukemia virus	10090	Mus musculus
11801	Moloney murine leukemia virus	10090	Mus musculus
11801	Moloney murine leukemia virus	10090	Mus musculus
11801	Moloney murine leukemia virus	10090	Mus musculus
11801	Moloney murine leukemia virus	1157490	Tumebacillus flagellatus
11801	Moloney murine leukemia virus	1157490	Tumebacillus flagellatus
11801	Moloney murine leukemia virus	1157490	Tumebacillus flagellatus
11801	Moloney murine leukemia virus	1157490	Tumebacillus flagellatus
11801	Moloney murine leukemia virus	1157490	Tumebacillus flagellatus
11801	Moloney murine leukemia virus	1157490	Tumebacillus flagellatus
11801	Moloney murine leukemia virus	1157490	Tumebacillus flagellatus
11801	Moloney murine leukemia virus	1157490	Tumebacillus flagellatus
11801	Moloney murine leukemia virus	1157490	Tumebacillus flagellatus
11801	Moloney murine leukemia virus	1157490	Tumebacillus flagellatus
11801	Moloney murine leukemia virus	1235277	Staphylococcus aureus PPUKM-377-2009
11801	Moloney murine leukemia virus	1235277	Staphylococcus aureus PPUKM-377-2009
11801	Moloney murine leukemia virus	1235277	Staphylococcus aureus PPUKM-377-2009
11801	Moloney murine leukemia virus	1235277	Staphylococcus aureus PPUKM-377-2009
11801	Moloney murine leukemia virus	1235277	Staphylococcus aureus PPUKM-377-2009
11801	Moloney murine leukemia virus	1235277	Staphylococcus aureus PPUKM-377-2009
11801	Moloney murine leukemia virus	1239	Firmicutes
11801	Moloney murine leukemia virus	1239	Firmicutes
11801	Moloney murine leukemia virus	1239	Firmicutes
11801	Moloney murine leukemia virus	1239	Firmicutes
11801	Moloney murine leukemia virus	1239	Firmicutes
11801	Moloney murine leukemia virus	1239	Firmicutes
11801	Moloney murine leukemia virus	1239	Firmicutes
11801	Moloney murine leukemia virus	1239	Firmicutes
11801	Moloney murine leukemia virus	131567	cellular organisms
11801	Moloney murine leukemia virus	131567	cellular organisms
11801	Moloney murine leukemia virus	131567	cellular organisms
11801	Moloney murine leukemia virus	131567	cellular organisms
11801	Moloney murine leukemia virus	131567	cellular organisms
11801	Moloney murine leukemia virus	131567	cellular organisms
11801	Moloney murine leukemia virus	131567	cellular organisms
11801	Moloney murine leukemia virus	131567	cellular organisms
11801	Moloney murine leukemia virus	131567	cellular organisms
11801	Moloney murine leukemia virus	131567	cellular organisms
11801	Moloney murine leukemia virus	1404	Priestia megaterium
11801	Moloney murine leukemia virus	1404	Priestia megaterium
11801	Moloney murine leukemia virus	1404	Priestia megaterium
11801	Moloney murine leukemia virus	1404	Priestia megaterium
11801	Moloney murine leukemia virus	1404	Priestia megaterium
11801	Moloney murine leukemia virus	1404	Priestia megaterium
11801	Moloney murine leukemia virus	1404	Priestia megaterium
11801	Moloney murine leukemia virus	1404	Priestia megaterium
11801	Moloney murine leukemia virus	1404	Priestia megaterium
11801	Moloney murine leukemia virus	1404	Priestia megaterium
11801	Moloney murine leukemia virus	1404	Priestia megaterium
11801	Moloney murine leukemia virus	1404	Priestia megaterium
11801	Moloney murine leukemia virus	1404	Priestia megaterium
11801	Moloney murine leukemia virus	1404	Priestia megaterium
11801	Moloney murine leukemia virus	1404	Priestia megaterium
11801	Moloney murine leukemia virus	1404	Priestia megaterium
11801	Moloney murine leukemia virus	1404	Priestia megaterium
11801	Moloney murine leukemia virus	1404	Priestia megaterium
11801	Moloney murine leukemia virus	1404	Priestia megaterium
11801	Moloney murine leukemia virus	1404	Priestia megaterium
11801	Moloney murine leukemia virus	1404	Priestia megaterium
11801	Moloney murine leukemia virus	1404	Priestia megaterium
11801	Moloney murine leukemia virus	1404	Priestia megaterium
11801	Moloney murine leukemia virus	1404	Priestia megaterium
11801	Moloney murine leukemia virus	1404	Priestia megaterium
11801	Moloney murine leukemia virus	1404	Priestia megaterium
11801	Moloney murine leukemia virus	1404	Priestia megaterium
11801	Moloney murine leukemia virus	1404	Priestia megaterium
11801	Moloney murine leukemia virus	1404	Priestia megaterium
11801	Moloney murine leukemia virus	1404	Priestia megaterium
11801	Moloney murine leukemia virus	1404	Priestia megaterium
11801	Moloney murine leukemia virus	1404	Priestia megaterium
11801	Moloney murine leukemia virus	1404	Priestia megaterium
11801	Moloney murine leukemia virus	1404	Priestia megaterium
11801	Moloney murine leukemia virus	1404	Priestia megaterium
11801	Moloney murine leukemia virus	1404	Priestia megaterium
11801	Moloney murine leukemia virus	1600	Lactobacillus acetotolerans
11801	Moloney murine leukemia virus	2	Bacteria
11801	Moloney murine leukemia virus	2	Bacteria
11801	Moloney murine leukemia virus	2	Bacteria
11801	Moloney murine leukemia virus	2	Bacteria
11801	Moloney murine leukemia virus	2	Bacteria
11801	Moloney murine leukemia virus	2	Bacteria
11801	Moloney murine leukemia virus	2	Bacteria
11801	Moloney murine leukemia virus	2	Bacteria
11801	Moloney murine leukemia virus	2	Bacteria
11801	Moloney murine leukemia virus	2	Bacteria
11801	Moloney murine leukemia virus	2	Bacteria
11801	Moloney murine leukemia virus	2	Bacteria
11801	Moloney murine leukemia virus	2	Bacteria
11801	Moloney murine leukemia virus	2	Bacteria
11801	Moloney murine leukemia virus	2	Bacteria
11801	Moloney murine leukemia virus	2	Bacteria
11801	Moloney murine leukemia virus	2	Bacteria
11801	Moloney murine leukemia virus	2	Bacteria
11801	Moloney murine leukemia virus	2	Bacteria
11801	Moloney murine leukemia virus	2	Bacteria
11801	Moloney murine leukemia virus	2	Bacteria
11801	Moloney murine leukemia virus	2	Bacteria
11801	Moloney murine leukemia virus	2	Bacteria
11801	Moloney murine leukemia virus	2	Bacteria
11801	Moloney murine leukemia virus	2	Bacteria
11801	Moloney murine leukemia virus	2	Bacteria
11801	Moloney murine leukemia virus	2	Bacteria
11801	Moloney murine leukemia virus	91061	Bacilli
11801	Moloney murine leukemia virus	91061	Bacilli
11801	Moloney murine leukemia virus	91061	Bacilli
11801	Moloney murine leukemia virus	91061	Bacilli
11801	Moloney murine leukemia virus	91061	Bacilli
11801	Moloney murine leukemia virus	91061	Bacilli
11801	Moloney murine leukemia virus	91061	Bacilli
11801	Moloney murine leukemia virus	91061	Bacilli
11801	Moloney murine leukemia virus	91061	Bacilli
11801	Moloney murine leukemia virus	91061	Bacilli
11801	Moloney murine leukemia virus	91061	Bacilli
11801	Moloney murine leukemia virus	91061	Bacilli
11801	Moloney murine leukemia virus	91061	Bacilli
11801	Moloney murine leukemia virus	91061	Bacilli
11801	Moloney murine leukemia virus	91061	Bacilli
11801	Moloney murine leukemia virus	91061	Bacilli
11801	Moloney murine leukemia virus	91061	Bacilli
11801	Moloney murine leukemia virus	91061	Bacilli
11801	Moloney murine leukemia virus	91061	Bacilli
11801	Moloney murine leukemia virus	91061	Bacilli
11801	Moloney murine leukemia virus	91061	Bacilli
11801	Moloney murine leukemia virus	91061	Bacilli
11801	Moloney murine leukemia virus	91061	Bacilli
11801	Moloney murine leukemia virus	91061	Bacilli
11801	Moloney murine leukemia virus	91061	Bacilli
11801	Moloney murine leukemia virus	91061	Bacilli
11801	Moloney murine leukemia virus	91061	Bacilli
11801	Moloney murine leukemia virus	91061	Bacilli
11801	Moloney murine leukemia virus	91061	Bacilli
11801	Moloney murine leukemia virus	9992	Marmota
11801	Moloney murine leukemia virus	9992	Marmota
1327964	Pseudomonas phage PAK_P5	287	Pseudomonas aeruginosa
1327964	Pseudomonas phage PAK_P5	287	Pseudomonas aeruginosa
1327964	Pseudomonas phage PAK_P5	287	Pseudomonas aeruginosa
1327964	Pseudomonas phage PAK_P5	287	Pseudomonas aeruginosa
1327964	Pseudomonas phage PAK_P5	287	Pseudomonas aeruginosa
1327964	Pseudomonas phage PAK_P5	287	Pseudomonas aeruginosa
1327964	Pseudomonas phage PAK_P5	287	Pseudomonas aeruginosa
1327964	Pseudomonas phage PAK_P5	287	Pseudomonas aeruginosa
1327964	Pseudomonas phage PAK_P5	287	Pseudomonas aeruginosa
1327964	Pseudomonas phage PAK_P5	287	Pseudomonas aeruginosa
1327964	Pseudomonas phage PAK_P5	287	Pseudomonas aeruginosa
1327964	Pseudomonas phage PAK_P5	80865	Delftia

## Sheet: S4 TaxIds used in Test
TaxId
2
6
9
10
13
14
16
18
20
22
23
24
25
29
31
32
33
34
35
39
40
41
42
43
47
48
49
50
52
54
55
56
59
63
64
68
69
75
81
85
88
94
99
100
101
102
104
105
107
112
113
114
122
123
124
126
133
134
136
137
138
139
140
141
142
143
144
146
154
157
158
159
160
161
162
163
164
168
170
171
172
173
174
176
179
183
187
191
192
193
194
195
196
197
198
199
200
201
202
203
204
206
209
210
211
212
213
214
215
216
217
222
226
227
228
234
235
236
237
238
244
245
246
247
250
251
252
253
254
256
258
259
262
263
264
265
266
270
271
274
276
277
279
280
283
285
286
287
288
292
293
294
296
297
298
300
301
303
304
305
316
317
318
319
321
322
323
329
333
337
338
339
340
343
346
347
349
350
351
352
353
354
356
357
358
359
373
374
375
376
379
380
381
382
384
385
386
387
394
396
398
399
403
404
405
407
408
410
413
414
416
417
421
425
428
429
433
434
435
436
437
438
441
442
444
445
446
447
448
449
450
451
452
453
454
455
456
458
460
461
463
464
465
466
468
469
470
471
475
476
477
478
480
481
482
483
484
485
486
487
488
489
490
491
492
493
494
495
496
497
498
502
504
506
507
511
517
518
519
520
521
522
526
528
529
532
535
536
537
538
539
542
543
544
545
546
547
548
549
550
551
552
553
554
555
556
561
562
563
564
565
566
568
569
570
571
573
574
575
577
579
580
581
582
583
584
585
586
587
588
590
594
595
596
597
598
600
604
605
611
613
614
615
618
620
621
622
623
624
626
628
629
630
631
632
633
634
635
636
637
638
641
642
644
645
646
648
649
650
651
652
654
656
657
659
661
662
663
666
668
669
670
672
673
674
675
676
680
685
686
687
688
689
691
693
702
703
712
713
714
715
716
718
720
722
723
724
725
726
727
728
729
730
731
732
733
734
735
736
738
739
745
747
749
750
751
752
753
754
755
757
758
761
762
766
768
770
773
774
775
776
777
779
780
781
782
783
784
785
787
788
803
807
810
813
815
816
817
818
820
821
823
824
826
827
830
831
832
833
836
837
838
839
841
844
847
848
849
850
851
853
856
858
859
860
861
862
863
866
867
868
870
872
873
876
881
882
883
890
893
896
897
898
901
904
905
906
907
911
913
914
915
916
917
919
920
926
927
930
933
939
942
943
944
945
948
949
953
955
958
959
960
963
964
965
970
971
972
976
978
979
983
986
988
989
990
991
996
1003
1004
1008
1010
1013
1014
1015
1016
1017
1018
1019
1021
1028
1030
1033
1035
1041
1044
1046
1048
1051
1052
1056
1058
1060
1061
1063
1066
1068
1069
1071
1073
1074
1075
1076
1079
1082
1085
1091
1092
1094
1096
1098
1099
1101
1107
1108
1111
1112
1117
1118
1121
1122
1124
1125
1126
1129
1140
1147
1148
1150
1152
1154
1158
1160
1161
1162
1163
1166
1175
1176
1177
1182
1184
1186
1188
1190
1198
1203
1218
1219
1224
1227
1229
1231
1232
1233
1234
1236
1237
1238
1239
1243
1244
1245
1246
1247
1249
1251
1252
1253
1254
1255
1257
1260
1261
1263
1264
1265
1267
1268
1269
1270
1272
1273
1274
1275
1276
1279
1280
1281
1282
1283
1284
1285
1286
1288
1290
1292
1293
1294
1295
1296
1298
1299
1300
1301
1302
1303
1304
1305
1307
1308
1309
1310
1311
1313
1314
1317
1318
1319
1322
1323
1326
1328
1329
1333
1334
1335
1336
1337
1338
1340
1341
1343
1345
1346
1348
1349
1350
1351
1352
1353
1354
1357
1358
1359
1360
1363
1364
1365
1366
1370
1371
1372
1373
1374
1375
1376
1377
1378
1379
1380
1381
1382
1383
1385
1386
1388
1390
1391
1392
1393
1394
1396
1397
1398
1399
1401
1402
1404
1405
1406
1408
1409
1421
1422
1423
1426
1428
1430
1432
1433
1434
1436
1440
1441
1442
1450
1451
1452
1454
1455
1459
1461
1462
1464
1465
1467
1468
1471
1472
1473
1474
1476
1477
1478
1479
1482
1484
1485
1487
1488
1490
1491
1492
1494
1496
1497
1498
1501
1502
1503
1504
1505
1509
1510
1511
1512
1513
1515
1516
1517
1519
1520
1522
1525
1526
1527
1528
1529
1530
1531
1532
1533
1534
1535
1537
1538
1540
1542
1544
1547
1548
1551
1552
1553
1559
1561
1562
1565
1569
1570
1571
1573
1575
1578
1579
1580
1581
1582
1583
1584
1585
1587
1588
1589
1590
1596
1597
1598
1599
1600
1601
1602
1603
1604
1605
1606
1607
1610
1612
1613
1614
1616
1618
1620
1622
1623
1624
1625
1629
1630
1631
1632
1633
1637
1638
1639
1640
1641
1642
1643
1646
1647
1648
1649
1650
1652
1653
1654
1655
1656
1657
1658
1659
1660
1661
1663
1664
1665
1670
1678
1679
1680
1681
1682
1683
1684
1685
1686
1687
1688
1689
1690
1691
1692
1693
1694
1695
1696
1697
1698
1703
1705
1707
1708
1709
1710
1711
1712
1713
1714
1716
1717
1718
1719
1724
1725
1727
1730
1732
1735
1736
1740
1743
1744
1747
1748
1749
1750
1752
1753
1754
1757
1760
1762
1763
1764
1765
1766
1767
1768
1769
1770
1771
1772
1773
1774
1775
1776
1777
1778
1780
1781
1782
1783
1784
1786
1787
1788
1789
1790
1791
1792
1793
1794
1795
1796
1797
1798
1799
1800
1801
1802
1804
1806
1807
1809
1810
1813
1817
1823
1824
1827
1828
1829
1830
1833
1835
1836
1837
1839
1844
1847
1848
1849
1851
1852
1854
1856
1860
1861
1863
1865
1867
1869
1873
1874
1877
1880
1881
1883
1885
1886
1888
1889
1890
1892
1893
1894
1895
1896
1898
1901
1902
1903
1904
1905
1906
1907
1908
1909
1911
1912
1914
1915
1916
1919
1923
1927
1928
1930
1932
1934
1935
1938
1940
1941
1943
1944
1945
1946
1950
1954
1956
1960
1961
1963
1967
1968
1969
1971
1988
1992
1993
1995
1997
2000
2001
2002
2004
2005
2012
2013
2014
2017
2019
2021
2023
2026
2029
2030
2033
2034
2035
2036
2037
2039
2040
2041
2045
2047
2049
2050
2051
2052
2053
2054
2055
2060
2061
2062
2063
2064
2065
2066
2070
2071
2072
2074
2077
2078
2085
2088
2092
2093
2094
2095
2096
2097
2098
2099
2100
2102
2103
2104
2105
2107
2109
2110
2111
2112
2113
2114
2115
2116
2120
2121
2122
2123
2124
2128
2129
2130
2132
2133
2134
2138
2139
2143
2146
2147
2148
2149
2151
2157
2158
2159
2160
2161
2162
2172
2173
2175
2177
2182
2183
2184
2191
2192
2193
2194
2195
2200
2202
2206
2207
2208
2209
2210
2220
2222
2225
2226
2232
2233
2234
2235
2236
2237
2239
2242
2246
2247
2248
2249
2251
2256
2259
2260
2261
2263
2265
2266
2267
2268
2270
2272
2273
2275
2276
2279
2283
2284
2285
2287
2289
2291
2295
2299
2301
2302
2307
2308
2309
2316
2317
2319
2323
2325
2330
2335
2336
2337
2340
2342
2360
2368
2370
2371
2375
2377
2419
2420
2421
2422
2423
2425
2426
2433
2434
2697
2699
2701
2702
2706
2711
2717
2718
2723
2735
2737
2738
2739
2741
2742
2743
2745
2746
2747
2748
2751
2754
2755
2756
2759
2763
2769
2836
2898
3027
3041
3042
3055
3068
3075
3166
3193
3218
3398
3469
3483
3502
3511
3555
3562
3629
3633
3635
3641
3646
3649
3650
3655
3656
3659
3660
3661
3662
3663
3664
3673
3689
3694
3699
3700
3701
3702
3705
3708
3711
3712
3726
3744
3745
3750
3754
3760
3803
3816
3817
3818
3821
3827
3847
3848
3871
3880
3885
3913
3914
3916
3917
3977
3981
3983
3988
4039
4069
4070
4072
4081
4085
4096
4097
4098
4107
4113
4119
4143
4155
4182
4210
4232
4236
4432
4442
4479
4527
4533
4555
4558
4577
4615
4686
4710
4734
4751
4753
4762
4764
4769
4777
4781
4783
4827
4890
4892
4893
4895
4896
4909
4910
4919
4930
4950
4952
4956
4958
4959
4999
5042
5052
5061
5062
5073
5094
5125
5139
5140
5148
5149
5152
5178
5204
5206
5207
5234
5258
5268
5302
5303
5317
5338
5341
5404
5455
5478
5500
5506
5507
5529
5533
5543
5550
5579
5583
5599
5654
5658
5661
5679
5690
5691
5698
5758
5782
5786
5794
5799
5800
5801
5802
5804
5806
5809
5811
5820
5821
5823
5849
5851
5854
5855
5857
5858
5861
5863
5864
5866
5873
5874
5932
6020
6029
6032
6033
6072
6073
6087
6101
6102
6103
6105
6125
6127
6157
6179
6181
6183
6185
6198
6210
6231
6236
6237
6239
6279
6296
6334
6412
6447
6448
6500
6526
6545
6564
6565
6566
6573
6579
6643
6645
6656
6657
6689
6843
6850
6854
6933
6934
6945
6946
6956
6960
7029
7038
7042
7048
7054
7070
7090
7091
7092
7100
7111
7130
7135
7137
7145
7147
7148
7157
7159
7160
7165
7176
7209
7211
7213
7215
7217
7220
7222
7224
7225
7226
7227
7229
7230
7232
7234
7237
7238
7240
7244
7245
7260
7263
7274
7282
7370
7375
7399
7400
7402
7422
7425
7434
7456
7458
7459
7460
7461
7462
7463
7469
7479
7493
7515
7524
7539
7574
7586
7588
7604
7668
7711
7719
7737
7739
7741
7742
7757
7776
7777
7778
7868
7897
7898
7918
7950
7953
7955
7957
7962
7994
7998
8005
8010
8016
8019
8022
8023
8028
8030
8032
8036
8049
8078
8080
8081
8082
8083
8084
8087
8089
8090
8111
8113
8128
8139
8153
8154
8160
8165
8167
8175
8187
8205
8208
8255
8287
8292
8342
8353
8355
8364
8445
8464
8469
8476
8478
8486
8487
8492
8495
8496
8502
8511
8570
8663
8673
8782
8783
8790
8801
8803
8821
8825
8830
8839
8845
8892
8897
8906
8932
8936
8952
8954
8955
8968
8969
8976
8996
9005
9031
9054
9072
9103
9108
9126
9135
9153
9157
9172
9205
9209
9223
9224
9231
9233
9238
9244
9258
9263
9305
9347
9361
9362
9365
9371
9397
9401
9402
9407
9415
9430
9431
9434
9443
9479
9483
9498
9515
9526
9527
9528
9531
9539
9541
9544
9545
9555
9565
9568
9569
9577
9595
9596
9597
9598
9601
9604
9606
9608
9612
9615
9627
9632
9639
9644
9646
9655
9665
9668
9669
9681
9685
9688
9691
9694
9696
9702
9704
9707
9708
9709
9713
9720
9721
9722
9726
9731
9733
9739
9740
9747
9749
9755
9767
9778
9785
9787
9789
9793
9796
9798
9807
9818
9823
9835
9836
9837
9838
9874
9880
9895
9901
9903
9913
9915
9925
9940
9963
9974
9975
9978
9986
9989
9992
9994
9999
10020
10026
10029
10036
10040
10041
10047
10066
10088
10089
10090
10093
10114
10116
10117
10141
10160
10167
10181
10224
10228
10239
10240
10241
10242
10243
10244
10245
10249
10252
10253
10254
10255
10256
10257
10258
10259
10260
10261
10263
10264
10265
10266
10269
10270
10271
10273
10276
10278
10279
10280
10281
10282
10284
10286
10288
10290
10291
10292
10293
10294
10295
10298
10299
10310
10314
10317
10319
10320
10325
10326
10331
10334
10335
10345
10353
10357
10358
10359
10363
10364
10365
10366
10368
10371
10372
10373
10374
10375
10376
10379
10380
10381
10383
10385
10386
10388
10390
10395
10397
10398
10401
10404
10405
10406
10407
10418
10437
10442
10449
10450
10453
10454
10455
10456
10462
10463
10464
10465
10468
10469
10471
10474
10475
10479
10483
10484
10485
10486
10487
10489
10490
10491
10492
10493
10494
10497
[truncated: 128,770 more rows]
